# Supplementary material for: Immunopathology of childhood celiac disease—Key role of intestinal epithelial cells
Source: PLoS One. 2017 Sep 21;12(9):e0185025. doi: 10.1371/journal.pone.0185025 (PMC5608296; doi:10.1371/journal.pone.0185025)
Supplement: S2 Table — (XLSX) [file pone.0185025.s006.xlsx]

## Sheet: Blad1
S2 Table
List of TaqMan gene expression assays utilized in qRT-PCR and qPCR array.
Gene ID	qRT-PCR Assay Identity°	Used in
		Independent qRT-PCR Assay*	qPCR Array**
18S rRNA	Hs99999901_s1		x
AIF1	Hs00610419_g1	x
AIM/PYCARD	Hs00203118_m1	x
BLMH	Hs00166071_m1	x
BNT3A1	Hs01063367_m1	x
BNTL3	Hs00757802-m1	x
BST2	Hs01561315_m1	x
C15ORF48	Hs00260902_m1	x
CASP1	Hs00354836_m1	x
CASP1	Hs00354836_m1	x
CASP5	Hs00237061_m1	x
CCL13	Hs00234646_m1		x
CCL20	Hs01011368_m1		x
CCL25	Hs00171144_m1		x
CCL3	Hs00234142_m1		x
CCL3L1	Hs00824185_s1		x
CCL4	Hs00237011_m1		x
CCL5	Hs00174575_m1		x
CCL8	Hs00271615_m1		x
CCR1	Hs00174298_m1		x
CCR10	Hs00706455_s1		x
CCR3	Hs00266213_s1		x
CCR5	Hs99999149_s1		x
CCR6	Hs00171121_m1		x
CCR7	Hs01013469_m1		x
CCR9	Hs00258535_m1		x
CDA	Hs00156401_m1	x
CIITA	Hs00172094_m1	x
CKLF	Hs00275499_m1		x
CRLF1	Hs00191064_m1		x
CRLF3	Hs00367579_m1		x
CX3CL1	Hs00171086_m1	x	x
CX3CR1	Hs00365842_m1		x
CXCL1	Hs00236937_m1		x
CXCL10	Hs00171042_m1	x	x
CXCL11	Hs00171138_m1	x	x
CXCL12	Hs00930455_m1		x
CXCL13	Hs00757930_m1		x
CXCL14	Hs00171135_m1		x
CXCL16	Hs00222859_m1		x
CXCL2	Hs00236966_m1		x
CXCL9	Hs00970538_m1		x
CXCR1	Hs00174146_m1		x
CXCR2	Hs01011557_m1		x
CXCR3	Hs00171041_m1		x
CXCR4	Hs00237052_m1		x
CXCR5	Hs00173527_m1		x
CXCR6	Hs00174843_m1		x
CXCR7	Hs00604567_m1		x
DAAM1	Hs00982998_m1	x
DAIPH3	Hs01107330_m1	x
DEFB118	Hs00369685_m1	x
DUOXA2	Hs01595308_m1	x
EIF2AK2	Hs00169345_m1	x
EPSTI1	Hs01566789_m1	x
FER1L3	Hs00203853_m1	x
FLRT3	Hs00183798_m1	x
FLT3LG	Hs00957747_m1	x
GBP2	Hs00894837_m1	x
GNA14	Hs00388871_m1	x
GSDM	Hs00403267_m1	x
GSDMD	Hs00986739_g1	x
HFE	Hs00373474_m1	x
HLA-DMB	Hs00157943_m1	x
HLA-DOB	Hs00157950_m1	x
HLA-DQB1	Hs03054971_m1	x
HLA-F	Hs04193807_g1	x
HLA-G	Hs00918802_m1	x
IFI27	Hs01097795_m1	x
IFI35	Hs00413458_m1	x	x
IL-18	Hs01038788_m1	x
IL18BP	Hs00271720_m1	x
IL8	Hs99999034_m1		x
IRF1	Hs00971960_m1	x
IRF1	Hs00971965_m1		x
IRF9	Hs00196051_m1	x	x
ISG15	Hs00192713_m1	x
ITLN1	Hs00914745_m1	x
KISS1R	Hs00261399_m1	x
LAIR2	Hs00430498_m1	x
LEMD3	Hs00929680_m1	x
LGR4	Hs00173908_m1	x
MMP25	Hs01554789_m1	x
MMP9	Hs00234579_m1	x
MUC2	Hs00894023_m1	x
MX1	Hs00895608_m1	x
MYL4	Hs00267321_m1	x
MYOF	Hs00203853_m1	x
NGF	Hs01113193_m1	x
NLRC5	Hs01072123_m1	x
NLRP2	Hs01546932_m1	x
NLRP6	Hs00373246_m1	x
NOS2	Hs01075529_m1	x	x
NOS2	Hs01075521_m1	x
OAS2	Hs00942643_m1	x	x
PGLYRP1	Hs00175475_m1	x
PRDM1	Hs00153357_m1	x
PSMB10	Hs00988194_g1	x
PSMB9	Hs00160610_m1	x
PSMC3	Hs00267682_m1	x
PTGS2	Hs00153133_m1	x	x
RNF31	Hs00215938_m1	x
SAMD9	Hs00415837_m1	x
SAMD9L	Hs00970393_m1	x
SBNO2	Hs00922127_m1	x
SLC12A8	Hs00226405_m1	x
SLC15A3	Hs00275455_m1	x
SLC1A5	Hs01056542_m1	x
SLC2A10	Hs00229205_m1	x
SPINK4	Hs00205508_m1	x
STAT1	Hs01013996_m1	x
STAT2	Hs01013123_m1	x
TAP1	Hs00388675_m1	x
TFF1	Hs00907239_m1	x
TFF1	Hs00907239_m1		x
TSTA3	Hs00163023_m1	x
TYMP	Hs00157317_m1	x
UBA6	Hs00414964_m1	x
WARS	Hs00188259_m1	x
WAS	Hs00997437_m1	x
XAF1	Hs01550142_m1	x
XCL2;XCL1	Hs00237019_m1		x
XCR1	Hs00245540_s1		x
ZBP1	Hs00229199_m1	x
° Applied Biosystems qRT-PCR assay cataloge number
* Analysis of individual total RNA samples utilizing the 3'-primer for reverese transcription in each run
** Analysis of cDNA library in custom-designed 96-wells qPCR array plates
