# Supplementary material for: Immunopathology of childhood celiac disease—Key role of intestinal epithelial cells
Source: PLoS One. 2017 Sep 21;12(9):e0185025. doi: 10.1371/journal.pone.0185025 (PMC5608296; doi:10.1371/journal.pone.0185025)
Supplement: S3 Table — (XLSX) [file pone.0185025.s007.xlsx]

## Sheet: Suppl Tab 2
S3 Table
Genes with significantly higher mRNA levels in IECs of CD patients with active disease compared to IECs from control patients determined by genome-wide hybridization bead array for gene expression and confirmed by qRT-PCR.
Full name	Gene ID	IECs in actCD	IECs in Ctr	RQ	P-value	Function	Confirmed°	P-value	P-value**
		median*	median*	actCD:Ctr	actCD vs Ctr		by qRT-PCR	actCD vs Ctr	trCD vs Ctr
						DEFENSE
Intelectin 1 (Galactofuranoside binding)	ITLN1	26592.3	10296.03	2.58	0.029	Bacterial binding, iron sequestering	YES	0.025	0.15
Serine Peptidase Inhibitor, Kazal Type 4	SPINK4	21358.7	7041.53	3.03	0.029	Bacterial protease inhibition	YES	0.015	0.61
Interferon, Alpha-Inducible Protein 27	IFI27	19921.9	7202.17	2.77	0.029	Apoptosis induction	YES	0.028
MHC, Class 1, H /HFE Gene	HLA-H/HFE	15216.5	8246.94	1.85	0.029	Antigen presentation, regulation of iron absorption	YES	0.048
Transporter 1, ATP-Binding Cassette, Sub-Family B (MDR/TAP)	TAP1	9958.85	2888.09	3.45	0.029	Antigen presentation	NO	0.36
MHC, Class II, DM Beta	HLA-DMB	6146	2914.83	2.11	0.029	Antigen presentation	YES	0.018
Trefoil Factor 1	TFF1	5424.84	1312.28	4.13	0.029	Mucus layer stabilization	YES	0.030	0.22
MHC, Class 1, F	HLA-F	5087.44	2151.17	2.36	0.029	Antigen presentation	TREND	0.081
Mucin 2, Oligomeric Mucus/Gel-Forming	MUC2	4848.24	2333.45	2.08	0.029	Microbial protection by providing mucus layer	YES
Signal Transducer And Activator Of Transcription 1, 91 kDa	STAT1	4106.4	772.82	5.31	0.029	IFN-γ activation pathway	YES	0.00090	0.30
Ubiquitin-Like Modifier	ISG15	3363.28	1259.98	2.67	0.029	Complex - antiviral response, IFNg induction	TREND	0.11	0.019
Guanylate Binding Protein 2, Interferon-Inducible	GBP2	3228.77	1380.44	2.34	0.029	Antiviral activity, antimicrobial peptides	YES	0.035	0.0070
Nitritic Oxide Synthase 2, Inducible	NOS2A	3156.91	785.82	4.02	0.029	Antimicrobial activity	NO	0.22; 0.23
Caspase 1, apoptosis-related cysteine peptidase (IL1beta convertase)	CASP1	2754.7	1546.50	1.78	0.029	Inflammasome	NO	0.31
Interferon Regulatory Factor 1	IRF1	2570.46	961.56	2.67	0.029	IFNg activation pathway	YES	0.047	0.11
Proteosome (Prosome, Macropain )Subunit, Beta Type, 9	PSMB9	1231.21	422.14	2.92	0.029	Immunoproteosome component	YES	0.0051	0.15
MHC, Class 1, G	HLA-G	987.93	479.60	2.06	0.029	Protection against NK, CTL, macrophages	NO	0.70
XIAP Associated Factor 1	XAF1	862.12	408.38	2.11	0.029	Apoptosis promotion - IAP inhibition
LEM Domain Containing 3	LEMD3	784.13	423.38	1.85	0.029	Repressor of TGFb, activin signaling	NO	0.40
Chemokine-Like Factor	CKLF	697.29	358.88	1.94	0.029	Chemokine attracting Ly, N and M
Sterile Alpha Motif Domain Containing 9	SAMD9	667.2	338.66	1.97	0.029	Inflammatory response	YES	0.030	0.70
Ring Finger Protein 31	RNF31	639.09	315.29	2.03	0.029	Role in NFkappaB pathway
Sterile Alpha Motif Domain Containing 9 Like	SAMD9L	493.77	145.78	3.39	0.029	Inflammatory response (by analogy)	YES	0.0023	0.042
Bone Marrow Stromal Cell Antigen 2	BST2	471.51	105.27	4.48	0.029	Antiviral response - virion tethering	YES	0.0023	0.36
Z-DNA Binding Protein 1	ZBP1	436.77	220.69	1.98	0.029	Cytoplasmic DNA sensor inducing type I IFN
Myoferlin	FER1L3	309.64	65.63	4.72	0.029	Rapid resealing of disrupted membranes	TREND	0.068
Chemokine (C-X-C Motif) Ligand 10	CXCL10	309.27	59.90	5.16	0.029	Chemokine attracting monocytes and T cells	YES	0.00090	0.029
Wiskott-Aldrich Syndrome, actin filament reorganization	WAS	291.57	113.83	2.56	0.029	Formation of actin pedestals - bacteria
2'-5'- Oligoadenylate Synthetase 2	OAS2	288.49	25.67	11.24	0.029	Antiviral defense - activation of RNase L	YES	0.0015	0.0040
MHC, Class II, DO Beta	HLA-DOB	271.18	17.16	15.8	0.029	Modulator of antigen presentation	YES	0.0034	0.083 T
Ubiquitin-Like Modifier Activating Enzyme 6	UBA6	268.03	121.62	2.20	0.029	Activates UBD - promotes PSMD9 expression
Butyrophilin, Subfamily 3, Member A1	BTN3A1	194.65	107.44	1.81	0.029	gdT-cell proliferation and IFNg release	YES	0.0034	0.30
Dual Oxidase Maturation Factor 2	DUOXA2	191.29	0.01	19129.00	0.029	Transport of DUOX2 to plasma membrane	NO	0.14	0.083 T
Interleukin 18 Binding Protein	IL18BP	156.68	83.24	1.88	0.029	Binds to IL18 and inhibits its binding to IL18R
MHC, Class II, DQ Beta 1	HLA-DQB1	121.33	18.77	6.46	0.029	Antigen presentation	NO	0.60
Prostaglandine-Endoperoxidase Synthase 2 (Prostaglandine G/H)	PTGS2/COX2	119.8	28.58	4.19	0.029	Inflammation	YES	0.047	0.52
PR Domain Containing 1, With ZNF Domain	PRDM1	113.71	61.38	1.85	0.029	Expression of beta-IFN expression
Matrix Metallopeptidase 9	MMP9	110.47	0.80	138.09	0.029	Proteolysis of ECM and leukocyte migration	NO	0.82
Class II, MHC, Transactivator	CIITA	85.6	40.68	2.10	0.029	Master control factor of class II MHC expression	YES	0.0042	0.19
Allograft Inflammatory Factor 1	AIF1	79.55	30.65	2.60	0.029	Lymphocyte migration and vascular inflammation
Chemokine (C-X-C Motif) Ligand 11	CXCL11	<60	<60			Chemokine attracting monocytes and T cells	YES	0.00030	0.060 T
Chemokine (C-X3-C Motif) Ligand 1	CX3CL1	<60	<60			Chemokine attracting monocytes and T cells	YES	0.0028	0.012
						CELLULAR HOUSE-KEEPING and UNKNOWN
Thymidine Phosphorylase	ECGF1/TYPM	12211.8	4531.99	2.69	0.029	Factor promoting angiogenesis	YES	0.041	0.11
Epithelial Stromal Interaction 1 (Breast)	EPSTI1	5457.78	2507.18	2.18	0.029	Unknown	YES	0.015
Gasdermin D	GSDMD	3925.02	1777.23	2.21	0.029	Regulation of epithelial cell proliferation	TREND	0.10
Cytochrome C Oxidase Assembly Protein	SCO2	3090.02	1364.46	2.26	0.029	Chaparone for Cu in assembly of cytochrome C
Interferon-Induced Protein 35	IFI35	2087.26	916.41	2.28	0.029	Unknown	YES	0.011	0.90
Tryptophanyl-TRNA Synthetase	WARS	1346.76	460.56	2.92	0.029	Part of translation mechanism (IFN induced)	YES	0.0023	0.52
Zinc FingerCCCH-Type Containing 3	ZC3H3	1317.64	501.44	2.63	0.029	Export of polyA mRNA from nucleus
Lipin 1	LPIN1	1288.01	472.11	2.73	0.029	Controls fatty acid metabolism
Chromosome 15 Open Reading Frame 48	C15ORF48	1204.57	527.69	2.28	0.029	Unknown	YES	0.0030
SET Binding Factor 1	SBF1	1019.06	481.36	2.12	0.029	Promotes exchange GDP to GTP activating RAB2
VPS9D1 Domain Containing 1	C16ORF7	964.34	453.47	2.13	0.029	GTPase activator activity
Brain-Enriched Guanylate Kinase-Associated	BEGAIN	724.31	326.33	2.22	0.029	Sustains stucture of postsynaptic density
SAM Pointed Domain Containing ETS Transcription Factor	SPDEF	669.94	320.62	2.09	0.029	Transcription factor (interacts with PSA promoter)
Stawberry Notch homolog 2 (Drosophila)	SBNO2	666.48	270.15	2.47	0.029	Transcriptional repressor	TREND	0.081
Nudix (Nucleoside Diphosphatase Linked Moiety X)- Type Motof	NUDT1	588.91	238.31	2.47	0.029	Sanitizing enzyme acts on oxidized nucleotides
Integrator Complex Subunit 1	INTS1	575.79	291.33	1.98	0.029	Component of INTEGRATOR, RNA polymerase II
Phosphatidylinositol Glycan Anchor Biosynthesis, Class Q	PIGQ	487.93	232.61	2.10	0.029	In biosythesis of GPI linked membrane proteins
Progestin And AdipoQ Receptor Family Member IV	PAQR4	457.9	178.87	2.56	0.029	Membrane receptor
Poly (ADP-Ribose) Polymerase Family, Member 14	PARP14	448.58	229.55	1.95	0.029	Adds multipe ADP-ribose moieties to target proteins
ER Membrane Protein Complex Subunit 9 (=EMC9)	FAM158A	423.72	222.23	1.91	0.029	Component of extracellular matrix
NDC80 Kinetochore Complex Component	SPC24	414	201.21	2.06	0.029	Required for chromosome segregation
Coronin, Actin Binding Protein, 1A	CORO1A	411.2	117.27	3.51	0.029	Involved in mechanism of invag/protrusion of PM
Myosin, Light Chain 4, Alkali; Atrial Embryonic	MYL4	369.03	60.64	6.09	0.029	Component of myosin cellular motor protein	YES	0.0028	0.19
Lipase, Endothelial	LIPG	356.58	181.92	1.96	0.029	Enzyme hydrolyzes phospholipids of VLDL etc.
Kruppel-Like Factor 15	KLF15	343.39	135.09	2.54	0.029	Transcriptional regulator; inhibits NFkappaB pathway
Hexokinase 1	HK1	340.9	130.22	2.62	0.029	Enzyme (glucose -->glucose -6- PO4)
Solute Carrrier Family 25 (Mitochondrial Carrier: Glutamate)	SLC25A22	326.36	168.82	1.93	0.029	Transports glutamate through mitochondial membrane
Solute Carrier Family 2 (Facilitated Glucose Transporter)	SLC2A10	324.72	180.36	1.80	0.029	Facilitative glucose transporter	YES	0.013	0.012
Forkhead Box C1	FOXC1	323.43	114.88	2.82	0.029	Transcription factor, cell viability; eye
CCZ1B (CCZ1 vacuolar protein trafficing and biogenesis associated)	C7ORF28B	316.35	142.15	2.23	0.029	Unknown
Solute Carrier Family 15 (Oligopeptide Transporter), Member 3	SLC15A3	303.87	112.11	2.71	0.029	Transports His and certain di- and tri-peptides
Cytidine Deaminase	CDA	287.47	24.01	11.98	0.029	Enzyme - maintains cellular pyrimidine pool	NO	0.60
Chromosome 14 Open Reading Frame 80	C14ORF80	285.58	137.57	2.08	0.029	Unknown
Hes Family BHLH Transcription Factor 1	HES1	278.09	151.86	1.83	0.029	Transcriptional repressor - involved in myogenesis
Neurocalcin Delta	NCALD	266.23	16.69	15.95	0.029	Regulator of G-protein-coupled receptors
Leukocyte -Associated Immunoglobulin -Like Receptor 2	LAIR2	244.52	3.06	80.04	0.029	Similar to LAIR1 that modulates innate immune response
Solute Carrier Family 1 (Neutral Amino Acid Transporter) member 5	SLC1A5	227.83	61.81	3.69	0.029	Transports neutral, branched, aromatic aminoacids	TREND	0.095	0.0070
PARPBP, PARP1 Binding Protein	C12ORF48	225.89	75.16	3.01	0.029	Central role in DNA repair
Hexokinase 2	HK2	224.89	33.50	6.71	0.029	Enzyme (glucose -->glucose -6- PO4)
Telomere Maintenance 2	TELO2	207.35	81.38	2.55	0.029	Involved in DNA repair; S-phase checkpoint prot.
Teashirt Zinc Finger Homeobox 2	TSHZ2	193.59	58.62	3.30	0.029	Transcriptional repressor
CEP131, Centrosomal Protein 131	AZI1	190.7	104.38	1.83	0.029	Involved in spermatogenesis
N-Deacetylase/N-Sulfotransferase (HeparanGlucosaminyl)	NDST2	186.75	98.10	1.90	0.029	HK, enzyme in heparan sulfate synthesis pathway
MZB1, Marginal Zone B And B1 Cell-Specific Protein	MGC29506	174	80.04	2.17	0.029	Chaparone complex in ER for IgM
Zinc Finger CCCH-Type Containing 18	ZC3H18	166.95	80.66	2.07	0.029	Unknown
Inner Centromere Protein Antigen 133/155 kDa	INCENP	166.13	61.66	2.69	0.029	Component of complex regulating mitosis
HSD17B7P2, Hydroxysteroid (17-beta)dehydrogenase 7 pseudo2	LOC15816	147.83	75.88	1.95	0.029	Unknown
DENND6B, DENN/MADD Domain Containing 6B	FAM116B	145.23	74.69	1.94	0.029	Guanine nucleotide exchage factor
Leucyl TRNA Synthetase 2, Mitochondria	LARS2	144.65	77.05	1.88	0.029	Enzyme for tRNA synthesis
MOB KInase Activator 3A	MOBKL2A	141.02	72.54	1.94	0.029	May regulate activity of kinases
Msh Homeobox 1	MSX1	138.92	60.69	2.29	0.029	Transcriptional repressor, role in development
C16ORF93, Chromosome 16 Open Reading Frame 93	LOC90835	136.27	68.69	1.98	0.029	Unknown
Serine/Threonine Kinase 10	STK10	133.26	71.93	1.85	0.029	Regulates lymphocyte migration
Target Of Myb1-Like2 (Chicken)	TOM1L2	129.91	58.83	2.21	0.029	Involved in protein transport, regulation gf-signal.
Fer-1-Like 4 (C. elegans), Pseudogene	FER1L4	119.59	21.12	5.66	0.029	Pseudogene, compeats with FER1L3?
Solute Carrier Family12, Member 8	SLC12A8	116.96	54.64	2.14	0.029	Transports cation/chloride (cotransporter)
Ring Finger Protein 213	KIAA1618	112.44	45.60	2.47	0.029	HK, E3 ubiquitin-protein ligase? Angiogenesis?
Junctophilin 1	JPH1	100.25	47.85	2.10	0.029	Links plasma membrane with ER
COPRS, Coordinator Of PRMT5, Differentiation Stimulator	C17ORF79	96.95	53.27	1.82	0.029	Histone binding protein activates methyltransferase
Lysophosphatidylcholine Acyltransferase 1	LPCAT1	94.66	35.13	2.69	0.029	Enzyme (LPC-->PC)
Centlein, Centrosomal Protein	CNTLN	93.79	48.11	1.95	0.029	Component in microtubule organizing center
LAS1-Like (S. cerevisiae)	LAS1L	92.96	41.53	2.24	0.029	Involved in biogenesis of 60S ribosomal subunit
Fibronectin Leucine Rich Transmembrane Protein 3	FLT3LG	92.45	27.59	3.35	0.029	Involved in cell adhesion and receptor signaling	NO	0.76
Dishevelled Associated Activator Of Morphogenesis 1	DAAM1	91.86	45.65	2.01	0.029	Involved in stabilization of microtubules	NO	0.45
Fascin Actin- Bundling Protein 1	FSCN1	91.53	50.02	1.83	0.029	Involved in formation of cell protrusions
TM10A, TRNA Methyltransferase 10 Homolog A (S. cerevisiae)	RG9MTD2	85.46	42.05	2.03	0.029	RNA methyltransferase
Uncharacterized LOC400511	FLJ45256	78.24	34.64	2.26	0.029	RNA gene lnc RNA class
Syntaxin 11	STX11	75.34	9.27	8.13	0.029	Involved in endosome transport to trans-Golgi
Guanine Nucleotide Binding Protein (G Protein) Alpha 14	GNA14	71.73	31.92	2.25	0.029	Signal transduction	YES	0.022	0.61
Phosphoserine Aminotransferease 1	PSAT1	68.69	26.86	2.56	0.029	Enzyme (3-phosphohydroxypyrovate-PSer)
Chymotrypsin-Like	CTRL	67.9	19.23	3.53	0.029	Enzyme - serine endopeptidase
Synaptotagmin 3	SYT3	66.66	21.06	3.17	0.029	Involved in exocytosis of secretory vesicles
Family With Sequence similarity 84, Member A	FAM84A	65.96	36.43	1.81	0.029	Unknown
Ventral Anterior Homeobox 2	VAX2	65.38	32.64	2.00	0.029	Transcription factor
Polymerase (RNA) II (DNA Directed) Polypetide K, 7.0kDa	POLR2K	62.9	27	2.33	0.029	Part of complex synthesizing mRNA
Family with Sequence Similarity 43 Member A	FAM43A	60	12.06	4.93	0.029	Unknown
Foot-notes:
*, median of signal in IECs in active CD (n= 4) and clinical controls (n = 4), respectively, corrected for signal in IELs expressed as arbitrary units from genome wide bead array
°, qRT-PCR analysis IECs in actCD (n = 12 to 15) vsIECs in Ctr (n = 10). YES = qRT-PCR performed and P-value < 0.05; TREND = qRT-PCR performed and 0.05 < P-value < 0.10; NO = qRT-PCR performed and P-value > 0.10;
empty space = qRT-PCR not performed.
**, qRT-PCR analysis of IECs in treated CD (trCD) vs IECs in controls (Ctr): fat number indicates statistically significant difference, fat number marked T indicates 0.05 < P-value < 0.10
