# Supplementary material for: Immunopathology of childhood celiac disease—Key role of intestinal epithelial cells
Source: PLoS One. 2017 Sep 21;12(9):e0185025. doi: 10.1371/journal.pone.0185025 (PMC5608296; doi:10.1371/journal.pone.0185025)
Supplement: S4 Table — (XLSX) [file pone.0185025.s008.xlsx]

## Sheet: Tab S5
S4 Table
Ability of gluten and CD-associated bacteria to significantly up-regulate mRNA levels of 38 genes expressed at increased levels in IECs of CD patients
with active disease as determined in the T84 tight monolayer in vitro model by gene expression hybridization bead array and qRT-PCR analysis.
Function	Gene ID	Inducing agent:
		Gluten°	*Bact. mix	Gluten + Bact. mix	L. umeaense	P. jejuni CD3:28
Genes for which mRNA levels significantly increased upon IFN-γ and/or IL-17A treatment
IFN-γ activation pathway in IECs	STAT1	No	No	No	No	No
	IRF1	No	No	No	No	Yes; YES
T-cell stimulation and IFN-γ release	BTN3A1	No	No	No	No	No
Adaptive immunity related	HLA-DMB	No	No	No	No	No
	HLA-DOB	No	No	No	No	No
	CIITA	No	No	No	No	No
Immunoproteosome	PSMB9	No	No	No	No	No
Chemokines and leukocyte migration	CXCL10	No; NO	No	No; NO	No	No; NO
	CXCL11	No	No	No	No	No
	CX3CL1	No	No; NO	No	No	No
Inflammation	SAMD9	No	No	No	No	No
	SAM9DL	No	No	No	No	No
Defense against bacteria and virus	ITLN1	No	No; NO	No	No	No
	GBP2	No	No; NO	No	No	No
	ISG15	No	No	No	No	No
	BST2	No	No	No	No	No
	OAS2	No	No	No	No	No
Apoptosis	XAF1	No; NO	No	No; NO	No	No; NO
Angiogenesis promoting factor	ECGF1/TYMP	No	No	No	No	No
Translation	WARS	No	No	No	No	No
Component of cellular motor protein	MYL4	No	No; NO	No	No	No
Solute carrier	SLC2A10	No	No	No	No	No
Unknown	IFI35	No	No	No	No	No
	C15ORF48	No	No; NO	No	No	No
Genes for which mRNA levels did NOT significantly increase upon IFN-γ and/or IL-17A treatment
Adaptive immunity related	HLA-H	No; NO	No	No; NO	No	No; NO
Proteosome	PSMC3	No	No; NO	No	No	No
Chemokines and leukocyte migration	CKLF	No; NO	No	No; NO	No	No; NO
	AIF1	No; NO	No	No; NO	No	No; NO
Inflammation	PTGS2/COX2	No	No	No	No	No
Defense against bacteria and virus	SPINK4	No	No; NO	No	No	No
	TFF1	No	No; NO	No	No	No; NO
	MUC2	No; NO	No; NO	No; NO	No	No; NO
	DUOXA2	No	No	No	No	No
	WAS	No; NO	No	No; NO	No	No; NO
	FER1L3/MYOF	No; NO	No; NO	No; NO	No	No; NO
G-protein coupled signal transduction	GNA14	No	No; NO	No	No	No
Solute carrier	SLC1A5	No	No; NO	No	No	No
	SLC12A8	No; NO	No; NO	No; NO	No	No; NO
Yes = higher signal in challenged tight monolayers than in control tight monolayes assayed by genome wide hybridization bead array
No = approximately equal signal in challenged tight monolayers as in control tight monolayes assayed by genome wide hybridization bead array
YES = statistically significant higher expression level in challenged tight monolayers compared to controls assayed by qRT-PCR
NO = no statistically significant different expression level in challenged tight monolayers compared to controls assayed by qRT-PCR
° Gluten = tryptic digest of wheat gluten
* The bacteria mix includes P. jejuni (three isolates) + P. melaninogenica + P. histicola + L. umeaense + A. graevenitzii in ratio 1:1:1:1:1:1:1
or according to outgrowth.
All bacterial strains were isolated from jejunum of CD patients. Summary of three independent experiments.
