# Supplementary material for: Immunopathology of childhood celiac disease—Key role of intestinal epithelial cells
Source: PLoS One. 2017 Sep 21;12(9):e0185025. doi: 10.1371/journal.pone.0185025 (PMC5608296; doi:10.1371/journal.pone.0185025)
Supplement: S1 File — (XLSX) [file pone.0185025.s009.xlsx]

## Sheet: Sheet1
S1 File
Gene expression assessed by genome wide hybridization bead array in IECs and IELs
isolated from small intestinal biopsies of CD patients with active disease.
	Intestinal epithelial cells (IECs)			Intraepithelial lymphocytes (IELs)
	IECs in active CD*	IECs, corrected**	RQ°		IELs in active CD*	IELs, corrected**	RQ°
Gene ID	(median, n = 4)	(median, n = 4)		Gene ID	(median, n = 5)	(median, n = 5)
7A5	1.19	1.48	0.36	7A5	-2.9	-3.1975	-0.78
A1BG	26.595	25.135	0.84	A1BG	14.6	7.95125	0.93
A1CF	2188.18	2115.02	1.11	A1CF	731.6	184.556	0.62
A26A1	-10.175	-10.275	1.63	A26A1	1	3.54375	0.31
A26B1	2.2	1.73	0.91	A26B1	4.7	4.15	-1.18
A26C3	-14.52	-13.99	3.78	A26C3	-5.3	-1.67	0.6
A2BP1	5.535	5.255	1.88	A2BP1	2.8	1.41625	2.15
A2M	-9.075	-10.685	2.3	A2M	16.1	18.3688	0.53
A2ML1	2.77	2.89	-0.8	A2ML1	-1.2	-1.8925	2.4
A3GALT2	-8.37	-7.61	2.64	A3GALT2	-7.6	-5.5075	0.93
A4GALT	1.45	1.99	-1.87	A4GALT	-5.4	-5.7625	2.16
A4GNT	14.02	13.57	1.22	A4GNT	4.5	0.995	0.79
AAA1	6.52	6.41	0.89	AAA1	1.1	-0.53	0.5
AAAS	128.115	124.895	1.93	AAAS	32.2	0.17125	0.79
AACS	319.54	300.78	1.02	AACS	187.6	107.715	0.9
AADAC	2853.49	2733.45	0.52	AADAC	1200.4	487.026	0.51
AADACL1	225.45	212.96	1.1	AADACL1	124.9	68.5375	1.51
AADACL2	5.025	4.515	2.77	AADACL2	5.1	3.84375	1.06
AADACL4	0.185	-0.865	0.03	AADACL4	10.5	10.4537	7
AADAT	-1.33	-1.13	0.36	AADAT	-2	-1.6675	0.5
AAK1	52.12	50.07	0.46	AAK1	20.5	7.47	1.11
AAMP	407.92	393.81	0.92	AAMP	141.1	39.12	0.68
AANAT	-5.22	-4.84	0.66	AANAT	-3.8	-2.495	0.29
AARS	1964.54	1837.92	1.26	AARS	1266.2	775.064	1.05
AARS2	270.27	257.98	1.31	AARS2	122.9	55.3325	0.82
AARSD1	333.09	317.94	1.03	AARSD1	151.5	68.2275	1.16
AASDH	168.71	158.62	1.35	AASDH	100.9	58.7225	1.28
AASDHPPT	102.465	85.195	0.82	AASDHPPT	172.7	147.084	2.02
AASS	31.41	29.56	1.29	AASS	18.5	10.6475	2.34
AATF	512.725	464.605	0.99	AATF	481.2	353.019	1.33
AATK	126.175	123.945	0.86	AATK	22.3	-9.24375	0.5
ABAT	63.7	62.88	0.77	ABAT	8.2	-7.725	0.11
ABCA1	123.615	115.795	0.53	ABCA1	78.2	47.2963	0.68
ABCA10	2.995	2.645	0.37	ABCA10	3.5	2.75125	-1.67
ABCA11	12.67	11.52	1.57	ABCA11	11.5	8.3325	1.8
ABCA12	17.825	17.105	1.41	ABCA12	7.2	2.74375	0.34
ABCA13	-1.805	-1.485	0.27	ABCA13	-3.2	-2.74875	0.48
ABCA2	28.705	25.245	0.72	ABCA2	34.6	27.4238	1.85
ABCA3	14.815	13.595	0.8	ABCA3	12.2	8.49625	0.33
ABCA4	428.725	382.645	1.15	ABCA4	460.8	353.619	1.62
ABCA5	53.37	51.43	0.65	ABCA5	19.4	6.0575	0.5
ABCA6	22.12	21.55	1.26	ABCA6	5.7	0.17	0.6
ABCA7	62.745	61.135	8.78	ABCA7	16.1	0.41375	2.68
ABCA8	-6.26	-6.14	2.9	ABCA8	-1.2	0.365	0.16
ABCA9	16.895	15.545	0.57	ABCA9	13.5	9.27625	0.65
ABCB1	192.77	166.91	0.29	ABCB1	258.6	210.408	0.85
ABCB10	458.505	426.755	0.96	ABCB10	317.5	202.874	0.99
ABCB11	4.145	3.265	0.45	ABCB11	8.8	7.76375	2.59
ABCB4	-1.695	-1.305	-0.24	ABCB4	-3.9	-3.47625	-39
ABCB5	-7.26	-6.53	0.86	ABCB5	-7.3	-5.485	2.61
ABCB6	406.07	393.26	0.9	ABCB6	128.1	26.5825	0.4
ABCB7	473.15	456.93	0.79	ABCB7	162.2	43.9125	0.54
ABCB8	153.965	151.095	0.87	ABCB8	28.7	-9.79125	0.59
ABCB9	57.745	55.255	0.9	ABCB9	24.9	10.4637	0.35
ABCC1	16.565	14.565	1.13	ABCC1	20	15.8588	4
ABCC10	206.89	201.31	1.38	ABCC10	55.8	4.0775	0.59
ABCC11	11.025	9.705	0.8	ABCC11	13.2	10.4437	1.47
ABCC12	34.42	33.07	2.13	ABCC12	13.5	4.895	0.82
ABCC13	26.09	24.14	0.86	ABCC13	19.5	12.9775	1.63
ABCC2	604.175	582.505	0.41	ABCC2	216.7	65.6562	0.35
ABCC3	5856.47	5661.99	0.91	ABCC3	1944.8	480.684	0.61
ABCC4	50.24	47.25	1.8	ABCC4	29.9	17.34	1.88
ABCC5	249.035	239.325	0.98	ABCC5	97.1	34.8412	0.83
ABCC6	96.455	93.205	0.96	ABCC6	32.5	8.38625	0.62
ABCC8	89.51	83.28	1.81	ABCC8	62.3	39.9225	2.11
ABCC9	11.975	11.405	1.65	ABCC9	5.7	2.70625	-6.33
ABCD1	492.225	482.975	0.93	ABCD1	92.5	-30.5563	0.57
ABCD2	-8.135	-8.005	15.8	ABCD2	-1.3	0.73375	0.3
ABCD4	44.53	43	1.04	ABCD4	15.3	4.1675	0.67
ABCE1	446.405	419.835	1.36	ABCE1	265.7	154.099	2.17
ABCF1	1653.51	1579.34	1.05	ABCF1	741.7	328.324	0.76
ABCF2	56.62	51.77	0.87	ABCF2	48.5	34.345	1.08
ABCF3	278.765	272.485	1.5	ABCF3	62.8	-6.89125	0.62
ABCG1	71.585	67.535	0.39	ABCG1	40.5	22.6038	0.53
ABCG2	117.275	112.615	0.31	ABCG2	46.6	17.2812	0.32
ABCG4	50.855	49.405	1.69	ABCG4	14.5	1.78625	0.68
ABCG5	140.605	135.875	0.6	ABCG5	47.3	12.1487	0.39
ABCG8	269.825	256.455	0.55	ABCG8	133.7	66.2437	0.42
ABHD1	-2.305	-2.885	-0.39	ABHD1	5.8	6.37625	29
ABHD10	121.19	111.9	0.94	ABHD10	92.9	62.6025	0.94
ABHD11	192.98	187.54	0.53	ABHD11	54.4	6.155	0.77
ABHD12	446.525	427.795	0.62	ABHD12	187.3	75.6688	0.5
ABHD12B	6.965	6.425	4.87	ABHD12B	5.4	3.65875	0.68
ABHD13	5.53	5.34	0.48	ABHD13	1.9	0.5175	1.19
ABHD14A	136.075	118.345	1.51	ABHD14A	177.3	143.281	1.49
ABHD14B	468.135	452.095	0.88	ABHD14B	160.4	43.3663	0.6
ABHD2	114.07	109.52	0.77	ABHD2	45.5	16.9825	0.89
ABHD3	1089.67	1049.17	0.76	ABHD3	405	132.582	1.2
ABHD4	204.885	199.175	0.74	ABHD4	57.1	5.87875	0.37
ABHD5	220.835	214.135	0.7	ABHD5	67	11.7913	0.45
ABHD6	571.38	550.25	0.53	ABHD6	211.3	68.455	0.26
ABHD7	12	11.95	0.65	ABHD7	0.5	-2.5	0.05
ABHD8	72.7	57.35	1.68	ABHD8	153.5	135.325	1.52
ABHD9	53.245	51.465	1.36	ABHD9	17.8	4.48875	0.73
ABI1	124.345	115.365	0.85	ABI1	89.8	58.7137	0.84
ABI2	72.075	67.365	1.11	ABI2	47.1	29.0813	1.06
ABI3	43.805	-19.535	2.02	ABI3	633.4	622.449	4.41
ABI3BP	8.795	8.155	0.63	ABI3BP	6.4	4.20125	2
ABL1	216.83	203.79	1	ABL1	130.4	76.1925	1.08
ABL2	14.12	12.85	0.79	ABL2	12.7	9.17	1.18
ABLIM1	860.185	798.555	0.77	ABLIM1	616.3	401.254	1.18
ABLIM2	255.415	247.825	1.08	ABLIM2	75.9	12.0463	0.28
ABLIM3	-1.695	-1.125	0.44	ABLIM3	-5.7	-5.27625	-1.54
ABO	13.48	12.84	0.31	ABO	6.4	3.03	0.41
ABP1	3284.28	3069.86	0.88	ABP1	2144.2	1323.13	0.63
ABR	580.07	530	1.25	ABR	500.7	355.683	1.15
ABRA	7.515	7.425	5.87	ABRA	0.9	-0.97875	0.43
ABT1	59.475	56.735	1.01	ABT1	27.4	12.5312	1.38
ABTB1	157.44	136.4	0.49	ABTB1	210.4	171.04	0.73
ABTB2	272.475	264.885	0.8	ABTB2	75.9	7.78125	0.77
ACAA1	3923.62	3744.57	0.71	ACAA1	1790.6	809.694	0.61
ACAA2	1429.55	1379.53	0.79	ACAA2	500.2	142.812	0.41
ACACA	280.4	268.56	1.53	ACACA	118.4	48.3	0.88
ACACB	858.775	827.795	1.34	ACACB	309.8	95.1063	0.51
ACAD10	382.57	370.94	1.17	ACAD10	116.3	20.6575	0.32
ACAD11	1539.38	1466.62	0.89	ACAD11	727.5	342.656	0.55
ACAD8	521.66	495.48	0.85	ACAD8	261.8	131.385	0.87
ACAD9	571.44	540.79	1.11	ACAD9	306.5	163.64	1.16
ACADL	-3.435	-3.575	2.08	ACADL	1.4	2.25875	-0.61
ACADM	2351.53	2217.4	0.62	ACADM	1341.3	753.418	0.43
ACADS	1408.07	1350.42	0.77	ACADS	576.5	224.481	0.57
ACADSB	51.825	48.075	0.28	ACADSB	37.5	24.5437	0.25
ACADVL	8574.61	8304.98	0.92	ACADVL	2696.3	552.648	0.68
ACAN	-17.405	-16.835	1.28	ACAN	-5.7	-1.34875	0.97
ACAP1	95.975	21.845	3.97	ACAP1	741.3	717.306	3.4
ACAP3	42.055	40.235	0.27	ACAP3	18.2	7.68625	0.98
ACAT1	2456.1	2334.87	0.49	ACAT1	1212.3	598.276	0.3
ACAT2	1.805	1.325	0.8	ACAT2	4.8	4.34875	0.59
ACBD3	889.54	854.9	1.43	ACBD3	346.4	124.015	1.05
ACBD4	99.38	95.23	0.81	ACBD4	41.5	16.655	0.67
ACBD5	15.11	14.63	0.27	ACBD5	4.8	1.0225	0.28
ACBD6	125.805	118.245	1.08	ACBD6	75.6	44.1487	1
ACBD7	14.465	14.255	-4.49	ACBD7	2.1	-1.51625	-0.75
ACCN1	23.395	22.505	1.55	ACCN1	8.9	3.05125	0.59
ACCN2	4.745	0.695	0.57	ACCN2	40.5	39.3137	2.98
ACCN3	57.685	55.845	0.57	ACCN3	18.4	3.97875	0.51
ACCN4	5.465	5.285	0.94	ACCN4	1.8	0.43375	0.38
ACCN5	53.17	51.09	1.79	ACCN5	20.8	7.5075	1.52
ACD	143.695	126.605	1.24	ACD	170.9	134.976	1.54
ACE	78.785	77.885	0.25	ACE	9	-10.6962	0.1
ACE2	4335.85	4160.62	0.59	ACE2	1752.2	668.239	0.48
ACHE	440.095	436.735	1.02	ACHE	33.6	-76.4238	0.39
ACIN1	1292.39	1260.4	1.26	ACIN1	319.9	-3.1975	1.12
ACLY	2301.14	2158.47	1.06	ACLY	1426.8	851.514	1
ACMSD	142.59	133.38	1.1	ACMSD	92.1	56.4525	1.23
ACN9	811.11	768.19	1.42	ACN9	429.2	226.422	0.95
ACO1	5422.87	5218.26	1	ACO1	2046.1	690.382	0.54
ACO2	1541.93	1493.35	0.74	ACO2	485.8	100.319	0.44
ACOT1	58.04	52.85	0.17	ACOT1	51.9	37.39	0.4
ACOT11	1502.8	1426.09	0.81	ACOT11	767.1	391.4	0.67
ACOT12	21.32	19.59	1.04	ACOT12	17.3	11.97	0.64
ACOT2	-4.84	-4.91	-1.55	ACOT2	0.7	1.91	0.04
ACOT4	148.44	124.86	0.44	ACOT4	235.8	198.69	0.7
ACOT6	-6.88	-6.31	1.27	ACOT6	-5.7	-3.98	1.06
ACOT7	1175.01	1102.15	1.49	ACOT7	728.6	434.848	0.96
ACOT8	124.8	117.77	0.67	ACOT8	70.3	39.1	0.54
ACOT9	160.49	152.9	0.63	ACOT9	75.9	35.7775	0.76
ACOX1	456.165	442.135	0.6	ACOX1	140.3	26.2588	0.48
ACOX2	2295.71	2215.33	0.99	ACOX2	803.8	229.872	0.52
ACOX3	548.245	522.905	1.01	ACOX3	253.4	116.339	0.64
ACOXL	-1.71	-1.69	1.46	ACOXL	-0.2	0.2275	-0.05
ACP1	1751.53	1649.72	0.7	ACP1	1018.1	580.217	0.94
ACP2	905.29	861.85	0.77	ACP2	434.4	208.077	0.59
ACP5	86.84	51.2	0.87	ACP5	356.4	334.69	1.97
ACP6	156.145	146.105	1.27	ACP6	100.4	61.3638	0.69
ACPL2	119.675	112.965	0.77	ACPL2	67.1	37.1812	0.81
ACPP	33.945	32.105	4.94	ACPP	18.4	9.91375	4.18
ACPT	342.725	333.055	1.56	ACPT	96.7	11.0187	1.06
ACR	61.37	59.11	1.69	ACR	22.6	7.2575	0.72
ACRBP	24.92	23.03	0.6	ACRBP	18.9	12.67	0.74
ACRC	106.985	102.815	1.01	ACRC	41.7	14.9538	0.75
ACRV1	25.2	24.49	2.12	ACRV1	7.1	0.8	0.44
ACSBG1	45.155	43.135	0.77	ACSBG1	20.2	8.91125	0.55
ACSBG2	9.08	9.28	1.1	ACSBG2	-2	-4.27	-0.42
ACSF3	2.51	0.73	-2.95	ACSF3	17.8	17.1725	3.63
ACSL1	76.325	66.895	0.66	ACSL1	94.3	75.2188	0.71
ACSL3	506.51	484.01	1.24	ACSL3	225	98.3725	1.21
ACSL4	92.01	82.28	1.57	ACSL4	97.3	74.2975	1.72
ACSL5	2877.47	2723.36	0.79	ACSL5	1541.1	821.731	0.62
ACSL6	2.575	2.445	-1.59	ACSL6	1.3	0.65625	0.45
ACSM1	-9.79	-9.94	-13.41	ACSM1	1.5	3.9475	-0.31
ACSM2B	-1.27	-1.04	-0.56	ACSM2B	-2.3	-1.9825	-1.64
ACSM3	104.855	102.805	0.89	ACSM3	20.5	-5.71375	0.41
ACSM5	88.55	85.17	2.28	ACSM5	33.8	11.6625	1.26
ACSS1	941.71	913.35	0.64	ACSS1	283.6	48.1725	0.58
ACSS2	3672.59	3469.1	1.05	ACSS2	2034.9	1116.75	0.68
ACSS3	3.43	1.8	1.19	ACSS3	16.3	15.4425	3.4
ACTA1	7.65	8.31	7.69	ACTA1	-6.6	-8.5125	-22
ACTA2	174.43	124.56	1.7	ACTA2	498.7	455.092	3.68
ACTB	32874.9	30551	1.09	ACTB	23239	15020.3	1.57
ACTC1	-10.76	-10.59	1.38	ACTC1	-1.7	0.99	0.81
ACTG1	36748.1	33546.2	0.89	ACTG1	32018.7	22831.7	0.98
ACTG2	0.77	-0.56	0.29	ACTG2	13.3	13.1075	0.94
ACTL6A	917.145	868.735	1.2	ACTL6A	484.1	254.814	1.01
ACTL6B	19.745	18.875	0.99	ACTL6B	8.7	3.76375	0.85
ACTL7A	-4.37	-4.58	0.72	ACTL7A	2.1	3.1925	-0.26
ACTL7B	31.535	30.735	1.24	ACTL7B	8	0.11625	0.44
ACTL8	9.865	9.205	0.61	ACTL8	6.6	4.13375	1.38
ACTN1	698.205	677.885	2.09	ACTN1	203.2	28.6488	1.47
ACTN2	56.78	53.17	1.11	ACTN2	36.1	21.905	0.97
ACTN3	16.575	16.365	5.37	ACTN3	2.1	-2.04375	0.44
ACTN4	4832.47	4625.18	1.15	ACTN4	2072.9	864.784	0.86
ACTR10	669.84	632.6	0.85	ACTR10	372.4	204.94	0.9
ACTR1A	1323.8	1255.82	1.52	ACTR1A	679.8	348.851	0.99
ACTR1B	768.42	733.72	1.03	ACTR1B	347	154.895	0.97
ACTR2	4054.77	3698.9	1	ACTR2	3558.7	2545.01	2.08
ACTR3	367.74	306.92	1.02	ACTR3	608.2	516.265	1.31
ACTR3B	8.685	8.545	0.65	ACTR3B	1.4	-0.77125	1.27
ACTR5	138.6	124.19	0.87	ACTR5	144.1	109.45	1.24
ACTR6	489.675	453.265	0.8	ACTR6	364.1	241.681	1.14
ACTR8	46.835	43.005	1.01	ACTR8	38.3	26.5912	1.41
ACTRT1	1437.88	1403.97	2.04	ACTRT1	339	-20.4688	1.75
ACVR1	434.905	402.295	1.11	ACVR1	326.1	217.374	1.39
ACVR1B	273.2	259.19	0.77	ACVR1B	140.1	71.8	0.55
ACVR1C	6.515	6.435	12.18	ACVR1C	0.8	-0.82875	0.24
ACVR2A	196.785	187.395	0.96	ACVR2A	93.9	44.7038	0.49
ACVR2B	7.98	8.48	1.09	ACVR2B	-5	-6.995	-8.33
ACVRL1	-3.63	-3.35	0.74	ACVRL1	-2.8	-1.8925	-0.78
ACY1	7645.81	7308.99	0.67	ACY1	3368.2	1456.75	0.61
ACY3	1432.12	1391.82	1.43	ACY3	403.1	45.0688	0.83
ACYP1	203.915	187.565	1.15	ACYP1	163.5	112.521	1.38
ACYP2	125.805	117.105	0.86	ACYP2	87	55.5487	0.95
ADA	17499.8	16485.1	0.9	ADA	10146.9	5771.95	0.57
ADAD1	-14.045	-12.745	1.31	ADAD1	-13	-9.48875	3.51
ADAD2	-3.105	-2.995	-1.21	ADAD2	-1.1	-0.32375	0.69
ADAL	61.185	57.855	0.77	ADAL	33.3	18.0037	0.79
ADAM10	1.595	1.325	0.15	ADAM10	2.7	2.30125	0.36
ADAM11	6.275	6.615	-48.27	ADAM11	-3.4	-4.96875	5.67
ADAM12	-0.985	-1.105	0.45	ADAM12	1.2	1.44625	-2.4
ADAM15	1556.7	1481.33	1.38	ADAM15	753.7	364.525	0.91
ADAM17	241.02	224.72	1.38	ADAM17	163	102.745	1.52
ADAM18	0.38	0.5	0.08	ADAM18	-1.2	-1.295	12
ADAM19	21.405	13.535	1.76	ADAM19	78.7	73.3487	1.28
ADAM2	30.38	29.41	1.23	ADAM2	9.7	2.105	1.13
ADAM20	2.57	3.09	-0.53	ADAM20	-5.2	-5.8425	1.86
ADAM21	20.645	19.595	1.15	ADAM21	10.5	5.33875	1.22
ADAM22	-4.48	-4.39	2.45	ADAM22	-0.9	0.22	0.15
ADAM23	-4.77	-5.01	0.8	ADAM23	2.4	3.5925	-8
ADAM28	6.385	5.945	0.84	ADAM28	4.4	2.80375	0.72
ADAM29	1.665	0.905	1.59	ADAM29	7.6	7.18375	1.13
ADAM30	8.255	7.935	0.73	ADAM30	3.2	1.13625	-2
ADAM32	7.22	6.89	1.02	ADAM32	3.3	1.495	2.36
ADAM33	26.27	24.65	1.61	ADAM33	16.2	9.6325	0.69
ADAM3A	-13.94	-13.27	1.4	ADAM3A	-6.7	-3.215	1.03
ADAM5P	-4.245	-3.935	-6.11	ADAM5P	-3.1	-2.03875	1.24
ADAM6	15.665	15.035	2.94	ADAM6	6.3	2.38375	1.85
ADAM7	30.64	28.27	0.74	ADAM7	23.7	16.04	0.63
ADAM8	54.295	30.875	2.24	ADAM8	234.2	220.626	5.94
ADAM9	146.94	141.21	0.6	ADAM9	57.3	20.565	0.87
ADAMDEC1	43.66	31.44	2.52	ADAMDEC1	122.2	111.285	0.32
ADAMTS1	14.2	12.79	0.58	ADAMTS1	14.1	10.55	2.14
ADAMTS10	9.745	9.835	4.04	ADAMTS10	-0.9	-3.33625	-0.11
ADAMTS12	-7.84	-7.57	-3.34	ADAMTS12	-2.7	-0.74	0.31
ADAMTS13	14.96	13.73	0.79	ADAMTS13	12.3	8.56	0.79
ADAMTS14	-1.19	-0.64	-0.68	ADAMTS14	-5.5	-5.2025	1.38
ADAMTS15	5.68	5.29	0.79	ADAMTS15	3.9	2.48	0.59
ADAMTS16	9.045	8.245	0.86	ADAMTS16	8	5.73875	1.07
ADAMTS17	47.26	43.91	1.45	ADAMTS17	33.5	21.685	2.19
ADAMTS18	3.135	2.875	0.34	ADAMTS18	2.6	1.81625	0.26
ADAMTS19	37.565	35.855	0.88	ADAMTS19	17.1	7.70875	0.97
ADAMTS2	-7.215	-7.575	1.36	ADAMTS2	3.6	5.40375	9
ADAMTS20	-2.49	-2.1	0.62	ADAMTS20	-3.9	-3.2775	-1.86
ADAMTS3	3.055	2.695	-19.71	ADAMTS3	3.6	2.83625	-0.8
ADAMTS4	2.595	2.285	0.24	ADAMTS4	3.1	2.45125	0.35
ADAMTS5	2.83	2.72	-0.92	ADAMTS5	1.1	0.3925	-0.19
ADAMTS6	8.015	7.675	1.12	ADAMTS6	3.4	1.39625	-11.33
ADAMTS7	-5.555	-4.875	0.54	ADAMTS7	-6.8	-5.41125	1.05
ADAMTS8	7.53	6.67	0.57	ADAMTS8	8.6	6.7175	0.74
ADAMTS9	8.345	7.835	1.63	ADAMTS9	5.1	3.01375	0.45
ADAMTSL1	3.865	4.005	0.78	ADAMTSL1	-1.4	-2.36625	2.33
ADAMTSL2	5.84	5.15	-3.25	ADAMTSL2	6.9	5.44	1.05
ADAMTSL3	11.325	10.165	1.35	ADAMTSL3	11.6	8.76875	3.14
ADAMTSL4	2.99	2.91	0.88	ADAMTSL4	0.8	0.0525	0.18
ADAMTSL5	248.96	244	0.76	ADAMTSL5	49.6	-12.64	0.6
ADAP2	80.21	73.97	0.98	ADAP2	62.4	42.3475	0.73
ADAR	1288.79	1207.27	1.34	ADAR	815.2	493.003	1.22
ADARB1	45.68	32.22	1.11	ADARB1	134.6	123.18	2.69
ADARB2	-2.61	-3.77	-0.47	ADARB2	11.6	12.2525	-3.05
ADAT1	330.805	314.505	1.1	ADAT1	163	80.2988	1.08
ADAT3	549.78	536.15	0.83	ADAT3	136.3	-1.145	0.52
ADC	10.05	7.72	4.31	ADC	23.3	20.7875	4.16
ADCK1	232.71	227.16	1.09	ADCK1	55.5	-2.6775	0.45
ADCK2	400.7	354.58	1.24	ADCK2	461.2	361.025	1.2
ADCK4	290.465	276.535	0.94	ADCK4	139.3	66.6838	0.91
ADCK5	745.875	726.955	0.98	ADCK5	189.2	2.73125	0.59
ADCY1	20.175	19.555	0.94	ADCY1	6.2	1.15625	-12.4
ADCY2	36.23	32.74	0.59	ADCY2	34.9	25.8425	0.92
ADCY3	367.16	229.91	1.33	ADCY3	1372.5	1280.71	6.25
ADCY4	145.48	142.31	1.9	ADCY4	31.7	-4.67	1.28
ADCY5	-9.505	-9.505	1.59	ADCY5	0	2.37625	0
ADCY6	578.525	566.075	0.68	ADCY6	124.5	-20.1312	0.61
ADCY7	76.38	64.72	1.66	ADCY7	116.6	97.505	2.43
ADCY8	8.525	8.325	2.16	ADCY8	2	-0.13125	-3.33
ADCY9	203.945	198.545	0.64	ADCY9	54	3.01375	0.23
ADCYAP1	9.135	7.885	0.62	ADCYAP1	12.5	10.2163	0.84
ADCYAP1R1	6.815	7.145	1.73	ADCYAP1R1	-3.3	-5.00375	1.14
ADD1	1959.18	1801.57	1.04	ADD1	1576.1	1086.31	1.54
ADD2	0.315	-0.035	0.22	ADD2	3.5	3.42125	1.4
ADD3	892.535	859.985	0.78	ADD3	325.5	102.366	0.67
ADFP	5382.12	5182.38	0.65	ADFP	1997.4	651.87	0.45
ADH1A	8155.56	7547.4	0.84	ADH1A	6081.6	4042.71	0.61
ADH1B	-4.555	-4.675	0.41	ADH1B	1.2	2.33875	0.48
ADH1C	9907.39	9477.05	0.79	ADH1C	4303.4	1826.55	0.43
ADH4	3584.78	3438.97	0.53	ADH4	1458.1	561.905	0.2
ADH5	45.285	43.565	0.66	ADH5	17.2	5.87875	0.34
ADH6	353.405	341.275	0.37	ADH6	121.3	32.9488	0.22
ADH7	1.395	1.035	-0.29	ADH7	3.6	3.25125	-0.31
ADHFE1	56.9	50.66	0.55	ADHFE1	62.4	48.175	0.73
ADI1	40.82	38.81	0.56	ADI1	20.1	9.895	0.25
ADIG	12.605	11.365	1.26	ADIG	12.4	9.24875	3.54
ADIPOQ	36.16	29.63	1.16	ADIPOQ	65.3	56.26	1.54
ADIPOR1	370.24	347.66	0.98	ADIPOR1	225.8	133.24	0.83
ADIPOR2	1978.05	1888.18	0.85	ADIPOR2	898.7	404.186	0.61
ADK	11.425	11.295	3.36	ADK	1.3	-1.55625	-1.44
ADM	1604.54	1537.37	0.55	ADM	671.7	270.565	0.96
ADM2	199.235	188.625	1.29	ADM2	106.1	56.2912	0.56
ADNP	141.625	132.845	0.92	ADNP	87.8	52.3937	1.32
ADNP2	404.415	375.915	1	ADNP2	285	183.896	1.11
ADO	250.74	224.18	1.16	ADO	265.6	202.915	1.3
ADORA1	-0.79	-0.44	-0.55	ADORA1	-3.5	-3.3025	0.88
ADORA2A	50.33	33.07	1.23	ADORA2A	172.6	160.017	2.53
ADORA2B	12.255	12.105	-13.47	ADORA2B	1.5	-1.56375	0.47
ADORA3	80.71	73.97	0.73	ADORA3	67.4	47.2225	0.71
ADPGK	275.645	254.765	0.8	ADPGK	208.8	139.889	1.17
ADPRH	5.335	4.705	0.41	ADPRH	6.3	4.96625	0.4
ADPRHL1	54.39	52.19	0.68	ADPRHL1	22	8.4025	0.4
ADPRHL2	229.075	215.825	0.94	ADPRHL2	132.5	75.2313	0.85
ADRA1A	12.395	11.485	3.21	ADRA1A	9.1	6.00125	1.82
ADRA1B	16.265	15.275	0.94	ADRA1B	9.9	5.83375	0.38
ADRA1D	40.835	37.805	1.6	ADRA1D	30.3	20.0913	1.35
ADRA2A	310.76	305.35	1.07	ADRA2A	54.1	-23.59	0.74
ADRA2B	54.115	51.845	0.77	ADRA2B	22.7	9.17125	0.47
ADRA2C	72.47	70.19	1.57	ADRA2C	22.8	4.6825	0.85
ADRB1	-1.725	-3.035	-0.26	ADRB1	13.1	13.5312	4.37
ADRB2	68.24	64.34	2.1	ADRB2	39	21.94	0.98
ADRB3	1.85	1.57	-1.99	ADRB3	2.8	2.3375	2
ADRBK1	-2.71	-2.08	3.35	ADRBK1	-6.3	-5.6225	0.69
ADRBK2	1.645	1.595	-0.32	ADRBK2	0.5	0.08875	-0.5
ADRM1	1009.26	960.495	1.4	ADRM1	487.7	235.384	1.13
ADSL	1338.72	1213.96	1.17	ADSL	1247.6	912.921	1.58
ADSS	1140.41	1042.67	1.08	ADSS	977.4	692.296	1.42
ADSSL1	57.93	55.39	0.52	ADSSL1	25.4	10.9175	0.54
AEBP1	2.01	1.88	0.33	AEBP1	1.3	0.7975	0.1
AEBP2	86.96	82.81	0.99	AEBP2	41.5	19.76	1
AES	2201.68	2110.34	1.3	AES	913.4	362.98	1.14
AFAP1	27.76	26.65	1.2	AFAP1	11.1	4.16	0.62
AFAP1L1	16.19	14.47	2.27	AFAP1L1	17.2	13.1525	1.38
AFAP1L2	73.535	66.025	2.4	AFAP1L2	75.1	56.7162	2.15
AFAR3	360.33	336.67	0.68	AFAR3	236.6	146.517	0.57
AFARP1	-1.895	-2.175	-0.54	AFARP1	2.8	3.27375	-2.33
AFF1	198.49	190.81	0.7	AFF1	76.8	27.1775	0.89
AFF2	9.275	8.495	1.1	AFF2	7.8	5.48125	0.81
AFF3	-7.615	-7.385	0.8	AFF3	-2.3	-0.39625	0.64
AFF4	134.345	127.965	0.63	AFF4	63.8	30.2137	1.22
AFG3L1	149.33	145.31	0.99	AFG3L1	40.2	2.8675	1.45
AFG3L2	2487.4	2368.36	0.79	AFG3L2	1190.4	568.549	0.58
AFM	-11.415	-10.235	-50.73	AFM	-11.8	-8.94625	1.16
AFMID	-0.7	-1.07	-0.09	AFMID	3.7	3.875	0.65
AFP	22.235	21.845	2.63	AFP	3.9	-1.65875	0.46
AFTPH	225.685	213.595	0.97	AFTPH	120.9	64.4788	0.85
AGA	174.66	163.14	1.34	AGA	115.2	71.535	0.93
AGAP1	6.65	6.3	0.3	AGAP1	3.5	1.8375	0.76
AGAP2	-4.865	-5.295	0.57	AGAP2	4.3	5.51625	21.5
AGAP3	30.275	28.785	0.47	AGAP3	14.9	7.33125	0.59
AGAP7	15.645	14.485	0.7	AGAP7	11.6	7.68875	0.94
AGBL1	-0.945	-0.455	0.47	AGBL1	-4.9	-4.66375	2.72
AGBL2	0.82	0.08	0.19	AGBL2	7.4	7.195	3.22
AGBL4	-4.525	-5.515	-0.96	AGBL4	9.9	11.0312	-2.61
AGBL5	185.225	178.345	1.35	AGBL5	68.8	22.4937	0.81
AGC1	51.215	47.005	1.59	AGC1	42.1	29.2963	0.94
AGER	17.09	16.2	1.52	AGER	8.9	4.6275	2.54
AGFG2	75.315	69.255	0.87	AGFG2	60.6	41.7713	1.46
AGGF1	465.91	420.66	0.89	AGGF1	452.5	336.023	1.18
AGK	206.025	189.265	1.19	AGK	167.6	116.094	1.66
AGL	155.61	147.71	1.15	AGL	79	40.0975	0.94
AGMAT	542.825	518.725	0.44	AGMAT	241	105.294	0.64
AGPAT1	205.065	198.965	0.69	AGPAT1	61	9.73375	0.6
AGPAT2	2699.43	2579.19	0.92	AGPAT2	1202.4	527.541	0.6
AGPAT3	73.025	70.415	0.37	AGPAT3	26.1	7.84375	0.43
AGPAT4	14.965	14.395	0.78	AGPAT4	5.7	1.95875	0.56
AGPAT5	168.21	159.9	0.73	AGPAT5	83.1	41.0475	0.97
AGPAT6	28.335	26.505	0.83	AGPAT6	18.3	11.2163	0.9
AGPAT9	1473.27	1386.97	0.83	AGPAT9	863	494.683	0.75
AGPS	451.155	421.145	0.98	AGPS	300.1	187.311	1.2
AGR2	1298.4	1233.35	1.75	AGR2	650.5	325.9	2.25
AGR3	77.18	70.61	0.83	AGR3	65.7	46.405	0.8
AGRN	7.14	6.99	54.92	AGRN	1.5	-0.285	-0.6
AGRP	-2.275	-2.335	-0.37	AGRP	0.6	1.16875	-0.23
AGT	16.5	16.71	1.2	AGT	-2.1	-6.225	-0.21
AGTPBP1	-8.14	-6.95	0.68	AGTPBP1	-11.9	-9.865	1.21
AGTR1	3.145	3.125	-5.38	AGTR1	0.2	-0.58625	0.08
AGTR2	40.97	39.63	1.53	AGTR2	13.4	3.1575	0.44
AGTRAP	43.425	38.585	1.2	AGTRAP	48.4	37.5438	1.52
AGXT	58.365	55.565	1.44	AGXT	28	13.4088	0.49
AGXT2	-1.385	-1.195	0.7	AGXT2	-1.9	-1.55375	-0.51
AGXT2L1	-3.545	-3.285	0.51	AGXT2L1	-2.6	-1.71375	0.48
AGXT2L2	628.34	589.04	0.78	AGXT2L2	393	235.915	1.3
AHCTF1	227.03	213.94	1	AHCTF1	130.9	74.1425	1.23
AHCY	3226.26	3128.32	0.81	AHCY	979.4	172.835	0.8
AHCYL1	7147.49	6851.06	0.72	AHCYL1	2964.4	1177.53	0.52
AHCYL2	1221.81	1191.23	0.78	AHCYL2	305.8	0.34875	0.75
AHDC1	92.23	88.79	1.07	AHDC1	34.4	11.3425	0.84
AHI1	86.635	81.555	1.26	AHI1	50.8	29.1412	2.65
AHNAK	966.39	940.94	0.76	AHNAK	254.5	12.9025	0.56
AHR	77.435	71.775	0.58	AHR	56.6	37.2413	0.89
AHRR	-2.635	-2.645	-0.28	AHRR	0.1	0.75875	-0.07
AHSA1	836.775	795.975	0.97	AHSA1	408	198.806	0.92
AHSA2	583.69	564.33	0.85	AHSA2	193.6	47.6775	0.85
AHSG	19.925	18.615	1.01	AHSG	13.1	8.11875	0.88
AICDA	-6.635	-7.655	-0.96	AICDA	10.2	11.8587	-2.27
AIF1	79.55	66.07	2.6	AIF1	134.8	114.913	1.26
AIFM1	751.135	708.425	0.93	AIFM1	427.1	239.316	0.69
AIFM2	57.425	54.125	0.75	AIFM2	33	18.6438	0.89
AIFM3	5.87	4.75	0.38	AIFM3	11.2	9.7325	1.12
AIG1	352.705	338.245	0.6	AIG1	144.6	56.4237	0.31
AIM1	157.02	150.96	1.12	AIM1	60.6	21.345	0.73
AIM1L	264.97	258.32	1.11	AIM1L	66.5	0.2575	0.71
AIM2	10.62	9.65	1.1	AIM2	9.7	7.045	1.49
AIP	632.405	536.425	1.06	AIP	959.8	801.699	1.3
AIPL1	9.725	8.555	0.87	AIPL1	11.7	9.26875	3
AIRE	5178.11	4478.64	1.2	AIRE	6994.7	5700.17	1.63
AJAP1	15.145	14.125	1.22	AJAP1	10.2	6.41375	0.98
AK1	85.19	67.29	1.33	AK1	179	157.702	1.09
AK2	1414.28	1350.21	0.98	AK2	640.7	287.13	0.56
AK3	3489.8	3291.53	0.91	AK3	1982.7	1110.25	0.93
AK3L1	125.45	122.51	1.55	AK3L1	29.4	-1.9625	1.52
AK5	-0.105	0.065	0.05	AK5	-1.7	-1.67375	0.3
AK7	0.915	0.505	-2.47	AK7	4.1	3.87125	2.28
AKAP1	346.72	338.91	0.84	AKAP1	78.1	-8.58	0.46
AKAP10	42.055	38.385	0.49	AKAP10	36.7	26.1863	0.67
AKAP11	84.105	77.115	0.98	AKAP11	69.9	48.8738	1.69
AKAP12	6.625	6.065	1.3	AKAP12	5.6	3.94375	1.7
AKAP13	231.185	193.535	0.85	AKAP13	376.5	318.704	2.43
AKAP14	3.955	3.535	-1.09	AKAP14	4.2	3.21125	0.7
AKAP2	-1.36	-1.43	0.13	AKAP2	0.7	1.04	-0.28
AKAP3	43.18	40.21	1.12	AKAP3	29.7	18.905	0.75
AKAP4	20.245	19.475	1.53	AKAP4	7.7	2.63875	0.75
AKAP5	-8.57	-8.91	-74.52	AKAP5	3.4	5.5425	0.45
AKAP6	-3.775	-3.515	0.55	AKAP6	-2.6	-1.65625	-2.36
AKAP7	223.25	205.87	0.56	AKAP7	173.8	117.988	0.39
AKAP8	611.515	580.165	1.17	AKAP8	313.5	160.621	1.41
AKAP8L	482.055	466.005	0.68	AKAP8L	160.5	39.9862	1.43
AKAP9	17.695	17.515	0.58	AKAP9	1.8	-2.62375	0.2
AKIRIN1	260.49	236.22	0.55	AKIRIN1	242.7	177.577	1.33
AKIRIN2	773.43	728.28	1.17	AKIRIN2	451.5	258.142	1.46
AKNA	451.105	346.165	1.92	AKNA	1049.4	936.624	3.96
AKR1A1	3176.39	3005.16	0.88	AKR1A1	1712.3	918.204	0.68
AKR1B1	300.15	233.59	1.55	AKR1B1	665.6	590.562	2.61
AKR1B10	15859.5	15025.9	0.72	AKR1B10	8335.3	4370.43	0.42
AKR1C1	-15.155	-14.495	1.39	AKR1C1	-6.6	-2.81125	0.76
AKR1C2	819.46	797.41	0.69	AKR1C2	220.5	15.635	0.2
AKR1C3	10882.3	9992.85	0.93	AKR1C3	8894.4	6173.83	0.56
AKR1C4	90.825	86.275	0.84	AKR1C4	45.5	22.7937	0.74
AKR1CL1	1.86	1.05	1.87	AKR1CL1	8.1	7.635	2.45
AKR1CL2	-0.355	0.245	0.06	AKR1CL2	-6	-5.91125	1.46
AKR1D1	18389.3	16311.8	1.18	AKR1D1	20774.8	16177.5	1.36
AKR7A2	3446.11	3228.8	0.98	AKR7A2	2173.1	1311.57	0.78
AKR7A3	9357.23	8560.17	0.69	AKR7A3	7970.6	5631.29	0.57
AKT1	1353.68	1248.42	1.11	AKT1	1052.6	714.181	1.49
AKT1S1	46.655	44.945	0.91	AKT1S1	17.1	5.43625	0.48
AKT2	8.37	7.35	0.17	AKT2	10.2	8.1075	0.98
AKT3	5.29	4.47	1.79	AKT3	8.2	6.8775	-2.22
AKTIP	371.53	335.19	0.68	AKTIP	363.4	270.517	1.29
ALAD	161.47	151.95	0.66	ALAD	95.2	54.8325	0.55
ALAS1	62.87	60.06	0.96	ALAS1	28.1	12.3825	0.59
ALAS2	3.99	3.1	0.38	ALAS2	8.9	7.9025	1.03
ALB	3.105	3.135	-1.3	ALB	-0.3	-1.07625	-1.5
ALCAM	317.16	308.11	1.48	ALCAM	90.5	11.21	0.7
ALDH16A1	837.005	823.035	1.14	ALDH16A1	139.7	-69.5513	0.71
ALDH18A1	1142.4	1077.52	0.72	ALDH18A1	648.8	363.2	0.46
ALDH1A1	3658.44	3506.88	0.74	ALDH1A1	1515.6	600.989	0.51
ALDH1A2	24.785	23.565	2.26	ALDH1A2	12.2	6.00375	0.64
ALDH1A3	-3.015	-2.585	0.41	ALDH1A3	-4.3	-3.54625	-0.17
ALDH1B1	156.71	153.42	1.43	ALDH1B1	32.9	-6.2775	1.48
ALDH1L1	93.115	93.065	7.17	ALDH1L1	0.5	-22.7788	-0.07
ALDH1L2	1.68	1.66	-1.17	ALDH1L2	0.2	-0.22	0.02
ALDH2	3598.55	3448.3	1.03	ALDH2	1502.5	602.862	0.76
ALDH3A1	325.61	312.32	1.37	ALDH3A1	132.9	51.4975	0.51
ALDH3A2	436.17	409.29	0.54	ALDH3A2	268.8	159.758	0.39
ALDH3B1	236.035	217.085	0.63	ALDH3B1	189.5	130.491	0.56
ALDH3B2	1.26	1.23	-0.5	ALDH3B2	0.3	-0.015	-0.07
ALDH4A1	23.95	23.57	-15.7	ALDH4A1	3.8	-2.1875	-0.88
ALDH5A1	270.135	264.355	0.78	ALDH5A1	57.8	-9.73375	0.52
ALDH6A1	216.04	211.61	0.66	ALDH6A1	44.3	-9.71	0.23
ALDH7A1	1316.62	1275.19	1.05	ALDH7A1	414.3	85.1438	0.63
ALDH8A1	23.18	21.21	1.53	ALDH8A1	19.7	13.905	1.7
ALDH9A1	5972.8	5505.94	0.91	ALDH9A1	4668.5	3175.3	0.78
ALDOA	3040.14	2891.82	0.97	ALDOA	1483.2	723.166	0.9
ALDOB	21466.9	20276	0.48	ALDOB	11909.6	6542.87	0.28
ALDOC	711.54	639.93	0.79	ALDOC	716.1	538.215	1.35
ALG1	77	73.39	0.81	ALG1	36.1	16.85	0.8
ALG10B	33	32.19	1.03	ALG10B	8.1	-0.15	0.47
ALG11	18.295	18.315	4.51	ALG11	-0.2	-4.77375	-0.05
ALG12	109.395	104.745	1.52	ALG12	46.5	19.1513	1.4
ALG13	12.865	12.215	1.07	ALG13	6.5	3.28375	0.32
ALG14	217.155	210.325	1	ALG14	68.3	14.0112	0.96
ALG2	13.84	12.9	0.96	ALG2	9.4	5.94	1.29
ALG3	592.475	559.795	1.38	ALG3	326.8	178.681	1.1
ALG5	758.33	711.47	1.06	ALG5	468.6	279.018	0.95
ALG6	602.87	569.4	1.06	ALG6	334.7	183.982	1.45
ALG8	379.68	364.06	1.09	ALG8	156.2	61.28	0.97
ALG9	496.155	468.875	1.11	ALG9	272.8	148.761	0.99
ALK	21.225	19.545	2.14	ALK	16.8	11.4938	0.94
ALKBH1	94.3	88.73	0.94	ALKBH1	55.7	32.125	1.07
ALKBH2	210.05	203.11	1.42	ALKBH2	69.4	16.8875	1.55
ALKBH3	392.015	370.015	0.96	ALKBH3	220	121.996	0.97
ALKBH4	37.46	33.59	0.99	ALKBH4	38.7	29.335	0.9
ALKBH5	3602.02	3154.58	1	ALKBH5	4474.4	3573.89	1.28
ALKBH6	226.71	208.64	1.09	ALKBH6	180.7	124.022	1.18
ALKBH7	796.475	760.105	0.82	ALKBH7	363.7	164.581	0.54
ALKBH8	43.065	38.895	0.99	ALKBH8	41.7	30.9338	2.02
ALLC	6.39	6.11	2.04	ALLC	2.8	1.2025	1.75
ALMS1	122.335	119.105	1.52	ALMS1	32.3	1.71625	0.87
ALOX12	-0.805	-0.555	0.16	ALOX12	-2.5	-2.29875	8.33
ALOX12B	97.495	94.935	2.68	ALOX12B	25.6	1.22625	1.53
ALOX12P2	-1.29	-1.17	0.46	ALOX12P2	-1.2	-0.8775	1.09
ALOX15	18.655	17.645	0.88	ALOX15	10.1	5.43625	1.53
ALOX15B	10.475	9.855	0.91	ALOX15B	6.2	3.58125	0.69
ALOX5	334.625	318.055	2.39	ALOX5	165.7	82.0437	1.45
ALOX5AP	836.37	426.93	3.37	ALOX5AP	4094.4	3885.31	3.73
ALOXE3	12.38	11.59	1.85	ALOXE3	7.9	4.805	1.88
ALPI	6344.51	6181.49	1.19	ALPI	1630.2	44.0725	0.49
ALPK1	301.415	295.115	1.27	ALPK1	63	-12.3537	0.79
ALPK2	6.51	5.96	1.84	ALPK2	5.5	3.8725	11
ALPK3	18.35	18.38	2.76	ALPK3	-0.3	-4.8875	-0.04
ALPL	22.905	21.565	0.96	ALPL	13.4	7.67375	0.31
ALPP	6123.26	5346.42	1.18	ALPP	7768.4	6237.58	2.27
ALPPL2	97.445	93.465	0.99	ALPPL2	39.8	15.4387	1.1
ALS2	466.105	442.035	1.1	ALS2	240.7	124.174	0.76
ALS2CL	33.87	33.47	0.7	ALS2CL	4	-4.4675	0.39
ALS2CR11	-3.435	-4.555	0.94	ALS2CR11	11.2	12.0587	-4.31
ALS2CR12	2.82	2.5	-1.05	ALS2CR12	3.2	2.495	-0.52
ALS2CR13	1017.66	986.415	1.39	ALS2CR13	312.5	58.0838	0.94
ALS2CR16	6.74	6.1	0.99	ALS2CR16	6.4	4.715	0.85
ALS2CR4	171.43	167.76	1.8	ALS2CR4	36.7	-6.1575	2.01
ALS2CR8	5.11	4.25	0.43	ALS2CR8	8.6	7.3225	3.44
ALX3	17.74	17.74	-4.27	ALX3	0	-4.435	0
ALX4	-4.17	-3.83	0.59	ALX4	-3.4	-2.3575	0.37
AMAC1	13.58	12.02	2.26	AMAC1	15.6	12.205	2.33
AMAC1L2	5.095	3.865	0.56	AMAC1L2	12.3	11.0263	1.5
AMACR	105.825	100.605	0.48	AMACR	52.2	25.7438	0.48
AMBN	0.87	1.15	-12.43	AMBN	-2.8	-3.0175	-5.6
AMBP	44.655	39.165	0.77	AMBP	54.9	43.7362	1.77
AMBRA1	33.19	32.13	0.84	AMBRA1	10.6	2.3025	1.02
AMD1	783.05	739.6	1.04	AMD1	434.5	238.738	1.23
AMDHD1	7.94	6.96	0.35	AMDHD1	9.8	7.815	0.38
AMDHD2	454.39	432.93	0.61	AMDHD2	214.6	101.002	0.65
AMELX	-0.71	-0.69	-1.22	AMELX	-0.2	-0.0225	-0.06
AMELY	13.67	12.93	1.4	AMELY	7.4	3.9825	0.8
AMFR	365.565	349.165	0.47	AMFR	164	72.6088	0.4
AMH	38.28	38.3	1.69	AMH	-0.2	-9.77	-0.03
AMHR2	3.23	3.32	16.15	AMHR2	-0.9	-1.7075	4.5
AMICA1	230.525	150.265	2.41	AMICA1	802.6	744.969	2.81
AMIGO1	37.74	36.38	1.2	AMIGO1	13.6	4.165	0.87
AMIGO2	24.305	21.815	0.79	AMIGO2	24.9	18.8237	1.46
AMIGO3	14.915	14.445	0.66	AMIGO3	4.7	0.97125	1.18
AMMECR1	79.635	75.965	1.31	AMMECR1	36.7	16.7913	1.17
AMMECR1L	88.42	82.98	1.02	AMMECR1L	54.4	32.295	0.87
AMN	40.19	38.51	0.86	AMN	16.8	6.7525	1.14
AMN1	-3.02	-3.67	-0.36	AMN1	6.5	7.255	-1.2
AMOT	214.34	208.4	0.82	AMOT	59.4	5.815	0.47
AMOTL2	-6	-6.41	-0.67	AMOTL2	4.1	5.6	0.77
AMPD1	-2.085	-2.835	-0.67	AMPD1	7.5	8.02125	0.71
AMPD2	-4.945	-5.005	-5.46	AMPD2	0.6	1.83625	2
AMPD3	3.765	3.385	0.57	AMPD3	3.8	2.85875	0.58
AMPH	20.735	20.005	1.18	AMPH	7.3	2.11625	0.45
AMT	494.305	468.135	0.84	AMT	261.7	138.124	1.02
AMTN	-10.9	-10.43	0.76	AMTN	-4.7	-1.975	0.63
AMY1A	175.335	149.555	0.67	AMY1A	257.8	213.966	2.12
AMY1B	-5.67	-5.06	-1.03	AMY1B	-6.1	-4.6825	2.35
AMY2A	-2.945	-2.645	0.39	AMY2A	-3	-2.26375	0.97
AMY2B	37.415	37.125	1.67	AMY2B	2.9	-6.45375	0.12
AMZ1	1.575	-0.065	-1.61	AMZ1	16.4	16.0062	1.91
AMZ2	418.055	365.675	0.87	AMZ2	523.8	419.286	1.87
ANAPC1	526.28	495.3	1.4	ANAPC1	309.8	178.23	1.65
ANAPC10	194.595	173.605	0.85	ANAPC10	209.9	161.251	1.6
ANAPC11	266.465	247.565	1.3	ANAPC11	189	122.384	0.88
ANAPC13	1308.11	1189.26	0.84	ANAPC13	1188.5	861.472	1.2
ANAPC2	57.995	57.385	0.89	ANAPC2	6.1	-8.39875	0.51
ANAPC4	681.835	640.315	1.11	ANAPC4	415.2	244.741	1.54
ANAPC5	1800.56	1645.34	0.96	ANAPC5	1552.2	1102.06	1.13
ANAPC7	44.38	41.86	0.58	ANAPC7	25.2	14.105	1.27
ANG	2019.54	1877.03	0.85	ANG	1425.1	920.215	0.7
ANGEL1	102.165	95.375	1.27	ANGEL1	67.9	42.3588	1.76
ANGEL2	425.76	375.18	0.98	ANGEL2	505.8	399.36	1.94
ANGPT1	33.305	31.985	1.48	ANGPT1	13.2	4.87375	0.94
ANGPT2	13.23	11.61	1.11	ANGPT2	16.2	12.8925	1.62
ANGPT4	-0.88	-0.02	0.08	ANGPT4	-8.6	-8.38	43
ANGPTL1	0.76	0.56	0.54	ANGPTL1	2	1.81	-0.33
ANGPTL2	3.105	2.545	0.22	ANGPTL2	5.6	4.82375	0.65
ANGPTL3	-2.96	-2.32	0.28	ANGPTL3	-6.4	-5.66	9.14
ANGPTL4	230.045	214.205	0.5	ANGPTL4	158.4	100.889	0.81
ANGPTL5	-2.265	-2.095	-0.93	ANGPTL5	-1.7	-1.13375	-4.25
ANGPTL6	1.185	-0.505	-2.01	ANGPTL6	16.9	16.6037	14.08
ANGPTL7	9.71	9.12	0.67	ANGPTL7	5.9	3.4725	0.57
ANK1	14.375	13.685	1.92	ANK1	6.9	3.30625	1.28
ANK2	-5.175	-4.785	1.58	ANK2	-3.9	-2.60625	0.93
ANK3	118.065	114.495	0.66	ANK3	35.7	6.18375	0.41
ANKAR	17.895	16.325	0.63	ANKAR	15.7	11.2263	2.8
ANKDD1A	38.925	28.885	2.49	ANKDD1A	100.4	90.6688	1.54
ANKFN1	-3.815	-2.835	0.53	ANKFN1	-9.8	-8.84625	-1.81
ANKFY1	222.17	208.85	1.29	ANKFY1	133.2	77.6575	1.35
ANKH	6.455	6.085	0.24	ANKH	3.7	2.08625	0.26
ANKHD1	9.655	8.575	0.41	ANKHD1	10.8	8.38625	0.95
ANKHD1-EIF4EBP3	94.145	91.055	0.94	ANKHD1-EIF4EBP3	30.9	7.36375	0.96
ANKK1	-3.455	-3.215	0.42	ANKK1	-2.4	-1.53625	0.62
ANKMY1	75.05	69.08	1.83	ANKMY1	59.7	40.9375	2.08
ANKMY2	460.07	431.45	1.16	ANKMY2	286.2	171.182	0.95
ANKRA2	287.115	256.225	0.83	ANKRA2	308.9	237.121	1.21
ANKRD1	0.185	0.285	-0.07	ANKRD1	-1	-1.04625	-0.77
ANKRD10	317.495	283.025	1.02	ANKRD10	344.7	265.326	1.24
ANKRD11	1119.21	1053.46	1.41	ANKRD11	657.5	377.697	1.37
ANKRD12	238.335	206.695	0.88	ANKRD12	316.4	256.816	1.54
ANKRD13A	688.51	619.18	1.23	ANKRD13A	693.3	521.172	1.56
ANKRD13B	15.625	15.155	0.57	ANKRD13B	4.7	0.79375	1.15
ANKRD13C	105.545	99.475	0.88	ANKRD13C	60.7	34.3137	1.15
ANKRD13D	19.715	19.235	2.21	ANKRD13D	4.8	-0.12875	1.55
ANKRD16	57.59	54.77	0.94	ANKRD16	28.2	13.8025	0.72
ANKRD17	207.37	200.35	0.91	ANKRD17	70.2	18.3575	0.75
ANKRD19	-5.21	-5.17	-4.29	ANKRD19	-0.4	0.9025	0.11
ANKRD2	2.21	2.33	-6.5	ANKRD2	-1.2	-1.7525	0.46
ANKRD20A1	1076.95	1068.02	7.35	ANKRD20A1	89.3	-179.939	1.51
ANKRD20A3	2.435	2.175	0.25	ANKRD20A3	2.6	1.99125	-4.33
ANKRD20B	-6.025	-5.825	0.72	ANKRD20B	-2	-0.49375	0.22
ANKRD21	-7.125	-6.945	1.55	ANKRD21	-1.8	-0.01875
ANKRD22	308.575	298.515	1.71	ANKRD22	100.6	23.4562	1.09
ANKRD23	41.505	39.245	1.39	ANKRD23	22.6	12.2238	0.64
ANKRD24	4.315	5.115	-0.66	ANKRD24	-8	-9.07875	6.15
ANKRD26	91.695	87.245	0.89	ANKRD26	44.5	21.5763	1.1
ANKRD27	19.32	17.32	0.81	ANKRD27	20	15.17	1.42
ANKRD28	124.63	116.8	1.21	ANKRD28	78.3	47.1425	1.03
ANKRD29	8.305	7.395	0.94	ANKRD29	9.1	7.02375	0.66
ANKRD30A	-0.94	-0.29	0.23	ANKRD30A	-6.5	-6.265	1.44
ANKRD32	45.43	41.86	0.97	ANKRD32	35.7	24.3425	1.86
ANKRD33	648.385	604.465	1.04	ANKRD33	439.2	277.104	0.55
ANKRD34A	42.06	38.14	1.22	ANKRD34A	39.2	28.685	1.1
ANKRD34B	-7.215	-7.305	1.75	ANKRD34B	0.9	2.70375	1.13
ANKRD35	-0.335	-1.075	0.05	ANKRD35	7.4	7.48375	9.25
ANKRD36	30.515	27.545	0.73	ANKRD36	29.7	22.0712	1.64
ANKRD36B	87.055	81.825	0.93	ANKRD36B	52.3	30.5362	2.72
ANKRD37	791.85	767.2	0.74	ANKRD37	246.5	48.5375	1.55
ANKRD38	44.285	40.645	1.56	ANKRD38	36.4	25.3287	1.63
ANKRD39	398.435	383.365	1.39	ANKRD39	150.7	51.0912	0.78
ANKRD40	33.135	30.795	0.82	ANKRD40	23.4	15.1162	1.03
ANKRD41	71.345	67.655	1.75	ANKRD41	36.9	19.0637	0.92
ANKRD42	2.89	2.98	-2.2	ANKRD42	-0.9	-1.6225	0.9
ANKRD43	1858.99	1816.75	0.72	ANKRD43	422.4	-42.3475	0.35
ANKRD44	195.02	164.49	1.34	ANKRD44	305.3	256.545	3.05
ANKRD45	27.23	25.52	1.12	ANKRD45	17.1	10.2925	1.5
ANKRD46	193.755	181.555	0.59	ANKRD46	122	73.5613	0.47
ANKRD47	19.94	18.57	0.69	ANKRD47	13.7	8.715	0.72
ANKRD49	299.39	274.93	0.89	ANKRD49	244.6	169.752	1.24
ANKRD5	-2.99	-2.58	0.67	ANKRD5	-4.1	-3.3525	0.89
ANKRD50	58.615	57.765	1.58	ANKRD50	8.5	-6.15375	0.33
ANKRD53	45.52	43.85	1.12	ANKRD53	16.7	5.32	2.83
ANKRD54	398.64	377.72	1.29	ANKRD54	209.2	109.54	1.15
ANKRD55	-15.855	-15.005	5.06	ANKRD55	-8.5	-4.53625	17
ANKRD56	2.565	2.555	-0.35	ANKRD56	0.1	-0.54125	-0.08
ANKRD57	1529.05	1492.2	0.85	ANKRD57	368.5	-13.7625	0.94
ANKRD6	22.335	19.825	1.3	ANKRD6	25.1	19.5162	1.66
ANKRD7	8.7	8.18	1.06	ANKRD7	5.2	3.025	0.52
ANKRD9	7202.43	6831.12	1.23	ANKRD9	3713	1912.39	0.7
ANKS1A	554.955	527.235	1.09	ANKS1A	277.2	138.461	0.69
ANKS1B	5.735	5.475	0.7	ANKS1B	2.6	1.16625	0.51
ANKS3	73.49	70.61	1.09	ANKS3	28.8	10.4275	1.07
ANKS4B	353.99	336.79	1.03	ANKS4B	172	83.5025	0.52
ANKS6	4.37	4.63	0.94	ANKS6	-2.6	-3.6925	6.5
ANKZF1	112.335	108.055	0.94	ANKZF1	42.8	14.7162	0.98
ANLN	173.98	170.67	3.05	ANLN	33.1	-10.395	1.25
ANO10	667	637.74	0.74	ANO10	292.6	125.85	0.43
ANO4	11.02	10.5	0.46	ANO4	5.2	2.445	0.35
ANO5	1.82	1.34	0.13	ANO5	4.8	4.345	0.4
ANO6	922.875	899.335	0.51	ANO6	235.4	4.68125	0.32
ANO7	23.125	22.145	0.94	ANO7	9.8	4.01875	4.45
ANO8	138.695	130.715	1.13	ANO8	79.8	45.1262	1.71
ANO9	627.87	613.01	0.62	ANO9	148.6	-8.3675	0.75
ANP32A	31.48	28.94	1.73	ANP32A	25.4	17.53	2.54
ANP32B	7578.58	7067.2	1.31	ANP32B	5113.8	3219.16	1.49
ANP32C	-2.67	-2.14	0.39	ANP32C	-5.3	-4.6325	-26.5
ANP32D	-5.36	-5.79	0.89	ANP32D	4.3	5.64	-0.46
ANP32E	0.36	0.23	-0.08	ANP32E	1.3	1.21	0.2
ANPEP	23335.5	22414.5	0.71	ANPEP	9209.8	3375.94	0.4
ANTXR1	32.98	30.63	1.04	ANTXR1	23.5	15.255	1.24
ANTXR2	465.81	451.89	0.6	ANTXR2	139.2	22.7475	0.57
ANUBL1	-1.985	-2.605	-2.74	ANUBL1	6.2	6.69625	-3.65
ANXA1	650.205	526.645	2.17	ANXA1	1235.6	1073.05	2.08
ANXA10	7654.91	7492	3.33	ANXA10	1629.1	-284.628	3.33
ANXA11	565.695	535.465	0.61	ANXA11	302.3	160.876	1.03
ANXA13	1268.35	1181.97	0.35	ANXA13	863.7	546.614	0.34
ANXA2	6194.36	5941.84	1.07	ANXA2	2525.3	976.709	0.95
ANXA2P1	2661	2569.35	1.52	ANXA2P1	916.5	251.25	0.7
ANXA3	16.545	14.895	0.98	ANXA3	16.5	12.3637	1.12
ANXA4	271.165	257.395	0.83	ANXA4	137.7	69.9087	0.51
ANXA5	1707.24	1606.36	1.06	ANXA5	1008.8	581.989	1.56
ANXA6	7.265	0.765	1.93	ANXA6	65	63.1838	4.51
ANXA7	678.495	622.935	1.11	ANXA7	555.6	385.976	1.61
ANXA8	3.35	3.04	-7.05	ANXA8	3.1	2.2625	1.72
ANXA8L2	22.04	20.33	1.4	ANXA8L2	17.1	11.59	1.37
ANXA9	-1.115	-1.025	-0.27	ANXA9	-0.9	-0.62125	0.82
AOAH	26.27	2.16	2.61	AOAH	241.1	234.532	7.11
AOC2	15.05	14.49	5.39	AOC2	5.6	1.8375	11.2
AOC3	0.315	-0.555	0.04	AOC3	8.7	8.62125	3.22
AOF1	8.37	7.67	0.69	AOF1	7	4.9075	1
AOF2	856.155	818.095	1.39	AOF2	380.6	166.561	1.28
AOX1	7.86	8.3	1.94	AOX1	-4.4	-6.365	-2.1
AP1B1	456.95	437.21	1.37	AP1B1	197.4	83.1625	0.89
AP1G1	496.75	482.78	0.9	AP1G1	139.7	15.5125	0.92
AP1G2	668.765	646.935	0.99	AP1G2	218.3	51.1087	1.18
AP1GBP1	13.565	9.625	0.54	AP1GBP1	39.4	36.0087	1.35
AP1M1	577.175	496.965	0.89	AP1M1	802.1	657.806	0.99
AP1M2	131.65	128.96	1.3	AP1M2	26.9	-6.0125	0.5
AP1S1	989.555	944.385	0.84	AP1S1	451.7	204.311	0.72
AP1S2	13.14	-5.01	2.11	AP1S2	181.5	178.215	1.88
AP1S3	-8.36	-7.79	0.71	AP1S3	-5.7	-3.61	0.79
AP2A1	121.07	117.35	1.03	AP2A1	37.2	6.9325	0.76
AP2A2	261.77	254.77	0.78	AP2A2	70	4.5575	0.52
AP2B1	169.05	160.42	0.98	AP2B1	86.3	44.0375	0.94
AP2M1	1376.88	1302.83	0.93	AP2M1	740.5	396.28	0.85
AP2S1	5974.32	5579.11	1.18	AP2S1	3952.1	2458.52	0.93
AP3B1	2340.7	2235.24	1.1	AP3B1	1054.7	469.524	0.87
AP3B2	-7.975	-7.635	-2.8	AP3B2	-3.4	-1.40625	0.72
AP3D1	614.29	584.96	1.46	AP3D1	293.3	139.728	1.02
AP3M1	332.33	304.84	0.99	AP3M1	274.9	191.817	1.14
AP3M2	85.21	75.23	1.58	AP3M2	99.8	78.4975	2.1
AP3S1	498.71	466.01	0.57	AP3S1	327	202.322	0.94
AP3S2	76.595	68.945	0.49	AP3S2	76.5	57.3513	0.75
AP4B1	770.8	708.52	1.1	AP4B1	622.8	430.1	1.23
AP4E1	248.26	237.44	0.85	AP4E1	108.2	46.135	1.11
AP4M1	61.03	59.15	1.22	AP4M1	18.8	3.5425	0.37
AP4S1	55.465	52.415	0.86	AP4S1	30.5	16.6337	0.97
APAF1	310.895	292.775	1.36	APAF1	181.2	103.476	1.45
APBA1	-2.905	-2.495	-1.68	APBA1	-4.1	-3.37375	-0.91
APBA2	-0.585	-1.255	-0.08	APBA2	6.7	6.84625	-4.47
APBA2BP	9.96	9.68	0.52	APBA2BP	2.8	0.31	0.42
APBA3	467.655	426.565	1.13	APBA3	410.9	293.986	1.06
APBB1	0.07	0.49	0.01	APBB1	-4.2	-4.2175	2.47
APBB1IP	137.495	41.405	1.81	APBB1IP	960.9	926.526	4.29
APBB2	13.625	13.415	0.55	APBB2	2.1	-1.30625	0.17
APBB3	519.095	487.305	0.77	APBB3	317.9	188.126	1.1
APC	8.515	7.995	-3	APC	5.2	3.07125	-0.55
APC2	9.855	8.565	2.96	APC2	12.9	10.4363	1.29
APCDD1	17	15.75	1.01	APCDD1	12.5	8.25	0.84
APCDD1L	27.635	26.335	1.38	APCDD1L	13	6.09125	1.43
APCS	61.335	57.025	1.03	APCS	43.1	27.7662	0.94
APEH	1966.9	1845.5	0.99	APEH	1214	722.275	0.74
APEX1	2446.7	2326.19	0.76	APEX1	1205.1	593.424	0.71
APEX2	517.61	486.54	0.96	APEX2	310.7	181.297	0.98
APH1A	1039.67	989.62	0.81	APH1A	500.5	240.582	0.84
APH1B	10.995	7.305	-3.3	APH1B	36.9	34.1512	3.24
API5	1059.38	983.19	1.05	API5	761.9	497.055	1.25
APIP	180.665	169.945	0.83	APIP	107.2	62.0337	1.03
APITD1	338	325.74	1.33	APITD1	122.6	38.1	0.78
APLN	11.38	10.5	0.56	APLN	8.8	5.955	0.98
APLNR	11.035	8.305	1.52	APLNR	27.3	24.5413	0.68
APLP1	15.235	14.625	2.91	APLP1	6.1	2.29125	-3.21
APLP2	6.69	5.98	0.3	APLP2	7.1	5.4275	0.46
APOA1	10531.8	9959.89	0.44	APOA1	5719	3086.05	0.25
APOA1BP	1233.91	1141.37	0.82	APOA1BP	925.5	617.021	0.7
APOA2	5.52	5.42	0.43	APOA2	1	-0.38	0.1
APOA4	39292.4	37567	0.84	APOA4	17254.1	7430.99	0.41
APOA5	-4.145	-4.995	6.23	APOA5	8.5	9.53625	9.44
APOB	6170.08	5896.25	0.66	APOB	2738.3	1195.78	0.35
APOB48R	62.98	46.62	2.18	APOB48R	163.6	147.855	4.53
APOBEC1	1546.92	1483.11	0.73	APOBEC1	638.1	251.37	0.52
APOBEC2	20.285	18.275	0.53	APOBEC2	20.1	15.0288	1.09
APOBEC3A	-12.54	-12.23	2.14	APOBEC3A	-3.1	0.035	3.88
APOBEC3B	91.32	87.39	1.29	APOBEC3B	39.3	16.47	1.82
APOBEC3C	44.515	37.905	0.95	APOBEC3C	66.1	54.9712	1.73
APOBEC3D	0.02	-0.34	0.04	APOBEC3D	3.6	3.595	9
APOBEC3F	89.435	75.265	1.47	APOBEC3F	141.7	119.341	2.53
APOBEC3G	75.64	45.07	2.3	APOBEC3G	305.7	286.79	5.05
APOBEC3H	8.44	-4.99	1.97	APOBEC3H	134.3	132.19	8.61
APOBEC4	-8.305	-7.785	0.76	APOBEC4	-5.2	-3.12375	0.51
APOC1	56.13	53.44	1.22	APOC1	26.9	12.8675	0.47
APOC2	256.92	247.96	0.58	APOC2	89.6	25.37	0.25
APOC3	14507.7	13375.7	0.78	APOC3	11319.8	7692.88	0.47
APOC4	1.095	0.755	0.22	APOC4	3.4	3.12625	0.87
APOD	-4.205	-4.255	0.34	APOD	0.5	1.55125	0.06
APOE	55.325	49.015	1.29	APOE	63.1	49.2688	1
APOF	14.49	13.1	0.79	APOF	13.9	10.2775	27.8
APOH	-3.735	-3.465	-0.15	APOH	-2.7	-1.76625	-0.28
APOL1	25.285	23.745	1.11	APOL1	15.4	9.07875	1.81
APOL2	44.895	42.605	1.38	APOL2	22.9	11.6762	0.8
APOL3	109.95	101.8	1.55	APOL3	81.5	54.0125	1.67
APOL4	7.095	6.715	1.26	APOL4	3.8	2.02625	1.36
APOL5	14.205	12.705	0.89	APOL5	15	11.4488	1.74
APOL6	42.535	37.465	0.55	APOL6	50.7	40.0663	1.46
APOLD1	65.505	64.965	2.15	APOLD1	5.4	-10.9762	0.92
APOM	144.375	139.335	0.91	APOM	50.4	14.3062	0.37
APOO	257.76	245.2	1.07	APOO	125.6	61.16	0.65
APOOL	67.145	63.385	0.98	APOOL	37.6	20.8138	1.25
APP	2066.66	2020.62	0.78	APP	460.5	-56.1662	0.48
APPBP2	255.625	236.055	0.91	APPBP2	195.7	131.794	1
APPL1	136.36	128.84	0.99	APPL1	75.2	41.11	0.87
APPL2	1384.19	1332.44	0.67	APPL2	517.5	171.452	0.71
APRT	885.79	831.9	0.95	APRT	538.9	317.452	0.93
APTX	190.295	177.245	1.15	APTX	130.5	82.9262	0.99
AQP1	97.695	95.785	1.05	AQP1	19.1	-5.32375	0.78
AQP10	2827.49	2639.38	0.58	AQP10	1881.2	1174.33	0.72
AQP11	1974.37	1896.76	0.78	AQP11	776.1	282.507	0.62
AQP12A	155.11	142.53	1	AQP12A	125.8	87.0225	0.98
AQP2	2.65	2.01	1.36	AQP2	6.4	5.7375	16
AQP3	-10.99	-11.18	-3.42	AQP3	1.9	4.6475	0.25
AQP4	0.135	0.295	-0.11	AQP4	-1.6	-1.63375	16
AQP5	2.445	2.225	0.8	AQP5	2.2	1.58875	0.56
AQP6	70.94	66.68	1.02	AQP6	42.6	24.865	0.55
AQP7	118.765	116.685	0.91	AQP7	20.8	-8.89125	0.27
AQP7P2	-8.855	-9.085	2.3	AQP7P2	2.3	4.51375	0.42
AQP8	-6.895	-6.445	6.5	AQP8	-4.5	-2.77625	0.75
AQP9	20.06	17.77	1.21	AQP9	22.9	17.885	0.84
AQR	23.175	22.475	1.63	AQR	7	1.20625	0.81
AR	2.9	2.85	4.17	AR	0.5	-0.225	0.16
ARAF	561.905	526.995	1.21	ARAF	349.1	208.624	0.79
ARC	59.075	57.705	1.47	ARC	13.7	-1.06875	0.48
ARCN1	2297.02	2189.05	0.77	ARCN1	1079.7	505.445	1.04
ARD1A	233.825	209.875	1.27	ARD1A	239.5	181.044	1.17
AREG	-1.34	-1.28	0.32	AREG	-0.6	-0.265	0.75
ARF1	1476.01	1373.94	1.01	ARF1	1020.7	651.699	0.89
ARF3	766.27	741.62	0.98	ARF3	246.5	54.9325	0.72
ARF4	2943.11	2788.49	1.02	ARF4	1546.2	810.424	1.16
ARF5	1507.16	1431.43	0.95	ARF5	757.3	380.51	0.8
ARF6	20.835	19.875	-6.2	ARF6	9.6	4.39125	0.62
ARFGAP1	713.565	694.215	1.68	ARFGAP1	193.5	15.1087	1.2
ARFGAP2	168.21	154.75	1.03	ARFGAP2	134.6	92.5475	0.72
ARFGAP3	6.77	6.53	0.85	ARFGAP3	2.4	0.7075	0.32
ARFGEF1	55.87	52.15	0.64	ARFGEF1	37.2	23.2325	0.51
ARFGEF2	152.265	145.395	1.04	ARFGEF2	68.7	30.6338	1.03
ARFIP1	461.83	443.45	0.85	ARFIP1	183.8	68.3425	0.69
ARFIP2	-3.48	-3.87	0.63	ARFIP2	3.9	4.77	1.95
ARFRP1	86.77	82.98	1.15	ARFRP1	37.9	16.2075	0.94
ARG1	0.9	1.7	0.25	ARG1	-8	-8.225	1.7
ARG2	120.99	118.2	0.72	ARG2	27.9	-2.3475	0.64
ARGFX	-1.76	-1.12	0.32	ARGFX	-6.4	-5.96	2.21
ARGFXP2	-5.66	-5.08	9.84	ARGFXP2	-5.8	-4.385	0.91
ARGLU1	3132.7	2826.71	0.93	ARGLU1	3059.9	2276.73	1.57
ARHGAP1	1034.62	971.465	1.18	ARHGAP1	631.6	372.944	1.01
ARHGAP10	92.295	86.595	1.01	ARHGAP10	57	33.9262	0.84
ARHGAP11A	56.53	52.86	0.97	ARHGAP11A	36.7	22.5675	1.2
ARHGAP11B	52.735	50.645	1.38	ARHGAP11B	20.9	7.71625	2.79
ARHGAP12	51.04	49.19	1.39	ARHGAP12	18.5	5.74	0.79
ARHGAP15	100.695	23.575	2.68	ARHGAP15	771.2	746.026	2.81
ARHGAP17	760.73	719	1.16	ARHGAP17	417.3	227.118	0.94
ARHGAP18	31.855	29.645	0.95	ARHGAP18	22.1	14.1363	0.83
ARHGAP19	247.195	232.045	0.93	ARHGAP19	151.5	89.7013	1.38
ARHGAP20	1.375	1.475	3.06	ARHGAP20	-1	-1.34375	-0.18
ARHGAP21	1455.38	1396.88	1.47	ARHGAP21	585	221.154	1.03
ARHGAP22	10.405	9.815	1.31	ARHGAP22	5.9	3.29875	2.11
ARHGAP24	37.455	36.135	0.8	ARHGAP24	13.2	3.83625	0.72
ARHGAP25	28.4	13.73	3.22	ARHGAP25	146.7	139.6	4.69
ARHGAP26	78.43	76.09	0.64	ARHGAP26	23.4	3.7925	0.61
ARHGAP27	218.32	215.43	1.04	ARHGAP27	28.9	-25.68	0.62
ARHGAP28	0.925	0.615	0.12	ARHGAP28	3.1	2.86875	1.72
ARHGAP29	-10.085	-9.895	0.91	ARHGAP29	-1.9	0.62125	0.28
ARHGAP30	135.745	86.015	1.11	ARHGAP30	497.3	463.364	3.51
ARHGAP4	399.51	326.31	1.52	ARHGAP4	732	632.122	2.39
ARHGAP5	41.04	39.27	3.24	ARHGAP5	17.7	7.44	1.25
ARHGAP6	-3.455	-3.375	1.45	ARHGAP6	-0.8	0.06375	0.23
ARHGAP8	7.78	7.78	0.89	ARHGAP8	0	-1.945	0
ARHGAP9	173.06	25.99	1.81	ARHGAP9	1470.7	1427.43	4.64
ARHGDIA	3264.81	3107.14	1.2	ARHGDIA	1576.7	760.499	0.93
ARHGDIB	1244.76	207.965	3.58	ARHGDIB	10367.9	10056.7	3.37
ARHGDIG	277.08	269.91	0.49	ARHGDIG	71.7	2.43	0.21
ARHGEF1	106.82	95.58	0.8	ARHGEF1	112.4	85.695	3.09
ARHGEF10	49.28	47.48	1.32	ARHGEF10	18	5.68	0.84
ARHGEF10L	40.78	39.09	1.11	ARHGEF10L	16.9	6.705	1.31
ARHGEF11	145.54	142.05	0.88	ARHGEF11	34.9	-1.485	0.62
ARHGEF12	41.88	39.11	0.54	ARHGEF12	27.7	17.23	0.62
ARHGEF15	14.75	13.57	0.44	ARHGEF15	11.8	8.1125	0.52
ARHGEF16	721.545	691.205	1.24	ARHGEF16	303.4	123.014	0.77
ARHGEF17	14.98	13.7	0.73	ARHGEF17	12.8	9.055	1.27
ARHGEF18	2582.82	2440.65	1.26	ARHGEF18	1421.7	775.995	0.98
ARHGEF19	201.26	189.25	1.72	ARHGEF19	120.1	69.785	3.39
ARHGEF2	1230.71	1147.07	1.75	ARHGEF2	836.4	528.721	1.5
ARHGEF3	306.005	6.375	2.68	ARHGEF3	2996.3	2919.8	6.18
ARHGEF4	-0.48	-0.53	0.07	ARHGEF4	0.5	0.62	-0.09
ARHGEF5	671.21	657.22	0.91	ARHGEF5	139.9	-27.9025	0.52
ARHGEF6	155.47	5.64	4.5	ARHGEF6	1498.3	1459.43	8.04
ARHGEF7	369.555	339.465	0.93	ARHGEF7	300.9	208.511	1.24
ARHGEF9	40.955	38.795	0.56	ARHGEF9	21.6	11.3613	0.86
ARID1A	530.035	489.345	0.96	ARID1A	406.9	274.391	1.23
ARID1B	6.035	5.075	0.5	ARID1B	9.6	8.09125	0.65
ARID2	59.125	55.785	0.99	ARID2	33.4	18.6187	1.2
ARID3A	434.38	419.24	0.93	ARID3A	151.4	42.805	1.09
ARID3C	-0.635	-1.035	-0.04	ARID3C	4	4.15875	0.36
ARID4A	48.455	43.195	0.65	ARID4A	52.6	40.4862	1.18
ARID4B	343.155	319.485	1.11	ARID4B	236.7	150.911	1.48
ARID5A	17.37	14.21	1.56	ARID5A	31.6	27.2575	2.53
ARID5B	1047.44	1008.26	0.92	ARID5B	391.8	129.94	0.89
ARIH1	233.67	222.51	0.95	ARIH1	111.6	53.1825	1.24
ARIH2	522.94	462.35	1.01	ARIH2	605.9	475.165	1.49
ARL1	1142.79	1091.6	1.24	ARL1	511.9	226.204	1.19
ARL10	-1.175	-1.315	0.11	ARL10	1.4	1.69375	0.88
ARL11	-1.32	-1.25	0.22	ARL11	-0.7	-0.37	0.09
ARL13A	5.54	5.61	0.58	ARL13A	-0.7	-2.085	0.23
ARL13B	-1.16	-0.81	7.03	ARL13B	-3.5	-3.21	0.8
ARL14	3395.35	3324.06	0.79	ARL14	712.9	-135.936	1.09
ARL15	27.68	25.25	0.48	ARL15	24.3	17.38	0.54
ARL16	4136.92	3702.63	1.07	ARL16	4342.9	3308.67	2.25
ARL2	1061.58	978.275	1.11	ARL2	833	567.606	0.87
ARL2BP	696.785	601.985	0.87	ARL2BP	948	773.804	1.65
ARL3	24.19	21.74	1.03	ARL3	24.5	18.4525	2.5
ARL4A	329.735	319.615	0.71	ARL4A	101.2	18.7662	0.8
ARL4C	15.695	12.615	1.67	ARL4C	30.8	26.8762	1.78
ARL4D	32.095	31.035	1.82	ARL4D	10.6	2.57625	1.1
ARL5A	1592.36	1487.53	1.14	ARL5A	1048.3	650.211	0.98
ARL5B	413.495	401.125	1.09	ARL5B	123.7	20.3263	1.24
ARL6	-5.98	-5.89	2.47	ARL6	-0.9	0.595	0.38
ARL6IP1	48.435	45.245	1.05	ARL6IP1	31.9	19.7912	1.25
ARL6IP4	407.96	395.31	1.26	ARL6IP4	126.5	24.51	0.61
ARL6IP5	1687.95	1395.41	1.36	ARL6IP5	2925.4	2503.41	1.98
ARL6IP6	-8.815	-8.115	0.89	ARL6IP6	-7	-4.79625	0.56
ARL8A	5.52	5.06	0.24	ARL8A	4.6	3.22	1.92
ARL8B	539.885	494.645	0.88	ARL8B	452.4	317.429	1.15
ARL9	38.43	38.18	3.16	ARL9	2.5	-7.1075	-0.76
ARMC1	464.905	438.275	1.14	ARMC1	266.3	150.074	0.94
ARMC10	624.415	586.065	0.94	ARMC10	383.5	227.396	1.01
ARMC2	0.51	0.63	0.03	ARMC2	-1.2	-1.3275	-0.5
ARMC4	-0.93	-0.04	0.25	ARMC4	-8.9	-8.6675	1.13
ARMC5	78.02	75.55	1.22	ARMC5	24.7	5.195	0.55
ARMC6	153.445	147.255	1.18	ARMC6	61.9	23.5388	0.96
ARMC7	552.745	526.135	1.19	ARMC7	266.1	127.914	0.88
ARMC8	39.89	36.76	0.59	ARMC8	31.3	21.3275	1.27
ARMC9	15.69	15.09	0.72	ARMC9	6	2.0775	1.22
ARMCX1	-5.65	-6.29	1.06	ARMCX1	6.4	7.8125	2.91
ARMCX2	69.015	66.115	1.74	ARMCX2	29	11.7462	1.18
ARMCX3	89.48	86.19	0.67	ARMCX3	32.9	10.53	0.9
ARMCX5	114.86	110.16	1.06	ARMCX5	47	18.285	0.79
ARMCX6	107.255	96.385	0.96	ARMCX6	108.7	81.8863	1.72
ARMET	3578.95	3218.12	1.74	ARMET	3608.3	2713.56	1.99
ARMETL1	5.43	4.26	0.32	ARMETL1	11.7	10.3425	0.46
ARNT	23.87	23.07	0.9	ARNT	8	2.0325	0.45
ARNT2	33.77	33.4	4.44	ARNT2	3.7	-4.7425	18.5
ARNTL	106.88	93.56	0.9	ARNTL	133.2	106.48	2.74
ARNTL2	8.125	7.345	-3.21	ARNTL2	7.8	5.76875	-3.55
ARPC1A	4335.84	4142.79	1.02	ARPC1A	1930.5	846.54	0.74
ARPC1B	513.11	448.98	0.6	ARPC1B	641.3	513.022	1.24
ARPC2	3091.48	2798.55	1.11	ARPC2	2929.3	2156.43	1.36
ARPC3	6628.47	6120.44	1.12	ARPC3	5080.3	3423.18	1.75
ARPC4	773.265	700.145	0.72	ARPC4	731.2	537.884	1.44
ARPC5	2031.87	1828.67	1.21	ARPC5	2031.9	1523.93	1.56
ARPC5L	1220.45	1165.88	1.07	ARPC5L	545.7	240.588	1.09
ARPM1	15.245	14.995	3.84	ARPM1	2.5	-1.31125	0.78
ARPM2	7.685	7.635	1.19	ARPM2	0.5	-1.42125	0.12
ARPP-19	138.07	118.25	1.67	ARPP-19	198.2	163.683	1.22
ARPP-21	2.315	2.315	0.74	ARPP-21	0	-0.57875	0
ARR3	11.045	11.055	1.16	ARR3	-0.1	-2.86125	-0.01
ARRB1	284.92	272.01	0.65	ARRB1	129.1	57.87	0.56
ARRB2	60.715	55.385	0.61	ARRB2	53.3	38.1212	1.01
ARRDC1	148.535	144.295	0.71	ARRDC1	42.4	5.26625	0.61
ARRDC2	112.21	107.92	1.23	ARRDC2	42.9	14.8475	0.84
ARRDC3	64.82	55.44	0.63	ARRDC3	93.8	77.595	1.62
ARRDC4	48.225	46.155	0.42	ARRDC4	20.7	8.64375	0.51
ARRDC5	-4.74	-7.92	-55.76	ARRDC5	31.8	32.985	4.75
ARS2	1911.81	1806.43	1.38	ARS2	1053.8	575.847	1.43
ARSA	215.795	205.555	1.04	ARSA	102.4	48.4513	0.59
ARSB	18.24	16.81	1.8	ARSB	14.3	9.74	1.88
ARSD	730.55	711.73	0.86	ARSD	188.2	5.5625	0.41
ARSE	133.74	130.55	1.32	ARSE	31.9	-1.535	0.39
ARSF	-4.885	-4.535	-122.13	ARSF	-3.5	-2.27875	0.81
ARSG	45.09	40.3	1.38	ARSG	47.9	36.6275	1.57
ARSH	-5.735	-5.615	1.19	ARSH	-1.2	0.23375	-0.15
ARSI	-4.955	-4.785	2.35	ARSI	-1.7	-0.46125	-0.37
ARSJ	6.59	5.34	0.7	ARSJ	12.5	10.8525	0.83
ARSK	25.09	22.28	0.82	ARSK	28.1	21.8275	1.58
ART1	36.055	33.375	0.8	ART1	26.8	17.7863	1.06
ART3	10.625	10.085	-1.44	ART3	5.4	2.74375	-1.08
ART4	61.445	59.495	0.97	ART4	19.5	4.13875	0.54
ART5	8.365	8.885	-34.85	ART5	-5.2	-7.29125	1.3
ARTN	-2.68	-2.6	-1.02	ARTN	-0.8	-0.13
ARV1	607.505	563.605	1.23	ARV1	439	287.124	0.99
ARVCF	9.035	8.075	0.85	ARVCF	9.6	7.34125	1.25
ARVP6125	12.11	10.97	1.29	ARVP6125	11.4	8.3725	1.2
ARX	87.615	84.535	1.43	ARX	30.8	8.89625	1.39
AS3MT	16.045	15.825	1.78	AS3MT	2.2	-1.81125	0.21
ASAH1	50.17	46.64	0.69	ASAH1	35.3	22.7575	0.87
ASAH2	133.375	129.925	0.33	ASAH2	34.5	1.15625	0.15
ASAH2B	1.025	0.375	0.48	ASAH2B	6.5	6.24375	1.18
ASAH3	5.535	5.565	0.55	ASAH3	-0.3	-1.68375	-0.38
ASAH3L	32.655	31.545	0.59	ASAH3L	11.1	2.93625	0.43
ASAM	5.485	4.335	0.26	ASAM	11.5	10.1288	1.29
ASAP3	72.36	67.85	1.18	ASAP3	45.1	27.01	0.97
ASB1	94.56	81.77	1	ASB1	127.9	104.26	1.34
ASB10	4.15	3.59	0.28	ASB10	5.6	4.5625	0.45
ASB11	6.28	5.73	1.06	ASB11	5.5	3.93	0.58
ASB12	2.415	2.425	0.26	ASB12	-0.1	-0.70375	-0.01
ASB13	427.73	400.85	0.67	ASB13	268.8	161.868	0.45
ASB14	11.34	11.69	1.29	ASB14	-3.5	-6.335	0.38
ASB15	4.37	4.27	0.41	ASB15	1	-0.0925	-0.5
ASB16	24.13	23.21	1.57	ASB16	9.2	3.1675	30.67
ASB17	-6.72	-6.56	-2.52	ASB17	-1.6	0.08	0.37
ASB2	28.095	25.515	1.21	ASB2	25.8	18.7763	1.95
ASB3	76.595	72.255	0.91	ASB3	43.4	24.2512	1.25
ASB4	-0.365	-0.435	0.1	ASB4	0.7	0.79125	-0.37
ASB5	-9.195	-8.805	-20.66	ASB5	-3.9	-1.60125	-9.75
ASB6	93.065	87.695	1.56	ASB6	53.7	30.4338	1.6
ASB7	24.225	22.755	1.14	ASB7	14.7	8.64375	1.05
ASB8	221.09	197.17	0.87	ASB8	239.2	183.928	0.93
ASB9	19.41	18.67	48.53	ASB9	7.4	2.5475	-4.93
ASCC1	579.22	539.67	0.93	ASCC1	395.5	250.695	1.59
ASCC2	1603.7	1487.42	1.49	ASCC2	1162.8	761.874	1.12
ASCC3	32.75	31.49	1.48	ASCC3	12.6	4.4125	1
ASCC3L1	83.015	77.795	1.19	ASCC3L1	52.2	31.4463	0.98
ASCL1	27.45	26.1	1.32	ASCL1	13.5	6.6375	1.29
ASCL2	546.105	530.195	0.9	ASCL2	159.1	22.5737	2.02
ASCL3	-0.875	-1.055	0.27	ASCL3	1.8	2.01875	0.43
ASCL4	-9.21	-9.09	3.05	ASCL4	-1.2	1.1025	0.18
ASF1A	326.86	296.63	1.03	ASF1A	302.3	220.585	2.1
ASF1B	183.165	173.685	3.54	ASF1B	94.8	49.0087	2.89
ASGR1	67.175	63.245	1.31	ASGR1	39.3	22.5062	0.81
ASGR2	1.455	1.045	0.74	ASGR2	4.1	3.73625	0.8
ASH1L	30.36	29.02	0.68	ASH1L	13.4	5.81	0.82
ASH2L	994.955	930.845	0.97	ASH2L	641.1	392.361	1.04
ASIP	-8.475	-8.085	1.08	ASIP	-3.9	-1.78125	0.95
ASL	192.41	184.99	1.37	ASL	74.2	26.0975	0.98
ASMT	0.965	0.735	-0.19	ASMT	2.3	2.05875	0.64
ASMTL	69.99	65.55	0.69	ASMTL	44.4	26.9025	1.03
ASNA1	-2.34	-3.41	-0.37	ASNA1	10.7	11.285	-6.69
ASNS	209.115	184.785	1.97	ASNS	243.3	191.021	3.01
ASNSD1	1032.83	973.515	0.77	ASNSD1	593.1	334.894	1
ASPA	138.645	134.075	0.55	ASPA	45.7	11.0388	0.32
ASPH	32.74	31.3	0.89	ASPH	14.4	6.215	0.52
ASPHD1	43.135	42.245	5.82	ASPHD1	8.9	-1.88375	7.42
ASPHD2	153.99	139.92	1.65	ASPHD2	140.7	102.202	2.97
ASPM	544.855	524.335	2.41	ASPM	205.2	68.9862	2.35
ASPN	-1.825	-2.215	0.97	ASPN	3.9	4.35625	-6.5
ASPRV1	41.25	38.49	0.5	ASPRV1	27.6	17.2875	0.78
ASPSCR1	741.365	665.055	1.3	ASPSCR1	763.1	577.759	0.86
ASRGL1	33.08	32.4	4.18	ASRGL1	6.8	-1.47	-2.27
ASS1	2201.9	2115.93	1.42	ASS1	859.7	309.225	0.68
ASTE1	157.03	142.71	0.95	ASTE1	143.2	103.942	0.74
ASTL	26.77	25.38	1.05	ASTL	13.9	7.2075	1.64
ASTN1	19.835	19.025	1.37	ASTN1	8.1	3.14125	0.79
ASTN2	10.785	10.105	0.58	ASTN2	6.8	4.10375	0.94
ASXL1	197.325	190.175	1.04	ASXL1	71.5	22.1688	0.87
ASXL2	657.995	557.545	1.3	ASXL2	1004.5	840.001	3.07
ASZ1	-7.64	-7.26	0.68	ASZ1	-3.8	-1.89	0.38
ATAD1	99.115	94.515	0.8	ATAD1	46	21.2212	0.91
ATAD2	191.985	181.595	1.59	ATAD2	103.9	55.9038	4.07
ATAD3A	257.46	249	1.47	ATAD3A	84.6	20.235	1.31
ATAD3B	23.015	20.485	0.39	ATAD3B	25.3	19.5463	1.02
ATAD3C	34.885	32.855	1.73	ATAD3C	20.3	11.5788	0.93
ATAD4	4046.41	3727.26	0.88	ATAD4	3191.6	2180	0.57
ATCAY	24.45	24.03	0.81	ATCAY	4.2	-1.9125	0.29
ATE1	17.255	16.195	0.59	ATE1	10.6	6.28625	3.12
ATF1	38.07	35.15	1.52	ATF1	29.2	19.6825	0.81
ATF2	89.275	80.965	1.14	ATF2	83.1	60.7812	1.44
ATF3	1964.13	1950.37	0.58	ATF3	137.7	-353.334	2.03
ATF4	3220.65	3040.28	1.19	ATF4	1803.7	998.536	0.78
ATF5	334.485	315.605	1.07	ATF5	188.8	105.179	0.7
ATF6	542.575	514.035	0.91	ATF6	285.4	149.756	0.7
ATF7	38.225	36.915	0.88	ATF7	13.1	3.54375	0.7
ATF7IP	24.825	23.045	0.78	ATF7IP	17.8	11.5938	1.68
ATF7IP2	136.75	130.73	1.36	ATF7IP2	60.2	26.0125	1.03
ATG10	124.145	120.125	1.46	ATG10	40.2	9.16375	1.81
ATG12	1583.73	1485.81	1.22	ATG12	979.2	583.268	1.25
ATG16L1	602.73	564.9	0.93	ATG16L1	378.3	227.618	1
ATG16L2	240.84	233.62	0.72	ATG16L2	72.2	11.99	0.9
ATG2A	568.795	549.005	1.43	ATG2A	197.9	55.7012	0.72
ATG2B	145.745	141.365	1.45	ATG2B	43.8	7.36375	0.87
ATG3	63.42	59.32	1.19	ATG3	41	25.145	1.22
ATG4A	244.67	229.82	1.09	ATG4A	148.5	87.3325	1.02
ATG4B	239.62	222.56	0.35	ATG4B	170.6	110.695	0.84
ATG4C	13.015	13.185	1.2	ATG4C	-1.7	-4.95375	2.43
ATG4D	29.905	27.815	0.72	ATG4D	20.9	13.4237	1.1
ATG5	118.55	107.77	0.8	ATG5	107.8	78.1625	0.82
ATG7	374.235	351.415	1.4	ATG7	228.2	134.641	0.81
ATG9A	507.895	491.255	0.85	ATG9A	166.4	39.4263	0.57
ATG9B	1.45	0.82	-0.47	ATG9B	6.3	5.9375	1.02
ATHL1	2224.41	2190.45	1.22	ATHL1	339.7	-216.404	1.4
ATIC	2155.34	2007.24	1.14	ATIC	1481	942.165	1.42
ATL2	407.565	392.155	0.7	ATL2	154.1	52.2087	0.58
ATL3	648.725	615.275	1.42	ATL3	334.5	172.319	0.86
ATM	44.195	34.445	1.02	ATM	97.5	86.4513	2.94
ATMIN	17.385	15.455	1.54	ATMIN	19.3	14.9538	0.39
ATN1	367.8	363.55	1.24	ATN1	42.5	-49.45	1
ATOH1	79.855	75.655	0.8	ATOH1	42	22.0363	0.73
ATOH7	1.57	1.05	0.1	ATOH7	5.2	4.8075	-2.17
ATOH8	8.495	8.625	4.53	ATOH8	-1.3	-3.42375	-0.46
ATOX1	2990.95	2814.89	1.18	ATOX1	1760.6	1012.86	0.81
ATP10A	26.88	25.23	1.66	ATP10A	16.5	9.78	3
ATP10D	16.75	16.39	1.52	ATP10D	3.6	-0.5875	0.61
ATP11A	6.05	6.33	-25.21	ATP11A	-2.8	-4.3125	-1.75
ATP11B	122.665	111.475	1.28	ATP11B	111.9	81.2338	0.79
ATP11C	50.18	46.12	0.89	ATP11C	40.6	28.055	1.39
ATP12A	1.57	0.68	0.19	ATP12A	8.9	8.5075	1.65
ATP13A1	313.32	298.92	1.47	ATP13A1	144	65.67	0.7
ATP13A2	290.38	280.84	1.38	ATP13A2	95.4	22.805	0.94
ATP13A4	-2.425	-2.645	0.67	ATP13A4	2.2	2.80625	-0.28
ATP13A5	-9.025	-8.665	2.41	ATP13A5	-3.6	-1.34375	0.95
ATP1A1	8492.57	8148.03	0.68	ATP1A1	3445.4	1322.26	0.42
ATP1A2	-4.37	-3.85	0.83	ATP1A2	-5.2	-4.1075	0.79
ATP1A3	66.625	63.855	1.53	ATP1A3	27.7	11.0437	1.2
ATP1A4	4.24	3.84	1.34	ATP1A4	4	2.94	1.29
ATP1B1	6453.72	6137.56	0.63	ATP1B1	3161.6	1548.17	0.52
ATP1B2	212.79	202.25	1.32	ATP1B2	105.4	52.2025	1.25
ATP1B3	2093.81	1954.5	0.95	ATP1B3	1393.1	869.647	0.64
ATP1B4	10.41	8.94	9.38	ATP1B4	14.7	12.0975	3.87
ATP2A1	-4.53	-4	-1.59	ATP2A1	-5.3	-4.1675	1.1
ATP2A2	1624.76	1575.81	0.98	ATP2A2	489.5	83.3112	0.95
ATP2A3	181.495	170.545	1.57	ATP2A3	109.5	64.1262	2.48
ATP2B1	34.62	33.74	0.85	ATP2B1	8.8	0.145	0.2
ATP2B2	-1.155	-0.745	2.03	ATP2B2	-4.1	-3.81125	1.03
ATP2B3	1.495	0.765	1.33	ATP2B3	7.3	6.92625	73
ATP2B4	109.865	84.835	1.24	ATP2B4	250.3	222.834	3.19
ATP2C1	166.06	156.85	0.8	ATP2C1	92.1	50.585	1.3
ATP2C2	664.455	648.525	0.98	ATP2C2	159.3	-6.81375	0.79
ATP4A	4.84	4.62	0.25	ATP4A	2.2	0.99	-0.71
ATP4B	0.66	-0.11	0.04	ATP4B	7.7	7.535	0.99
ATP5A1	15035.4	14126.3	0.94	ATP5A1	9090.3	5331.46	0.65
ATP5B	21105.1	19500.8	1.02	ATP5B	16042.9	10766.6	0.7
ATP5C1	3382.41	3167.47	0.79	ATP5C1	2149.4	1303.8	0.69
ATP5D	6490.69	6199.05	1.14	ATP5D	2916.4	1293.73	0.75
ATP5EP2	10113.3	9369.81	0.96	ATP5EP2	7435.2	4906.87	1.14
ATP5F1	5075.4	4779.97	1	ATP5F1	2954.3	1685.45	0.91
ATP5G1	3355.74	3170.16	1.38	ATP5G1	1855.8	1016.86	1.07
ATP5G2	1595.57	1492.19	0.88	ATP5G2	1033.8	634.908	1.06
ATP5G3	238.185	222.765	0.57	ATP5G3	154.2	94.6537	0.55
ATP5H	10332.7	9671.53	1.06	ATP5H	6611.3	4028.13	0.91
ATP5I	9959.88	9169.85	1.22	ATP5I	7900.2	5410.23	1.06
ATP5J	6966.06	6568.35	0.92	ATP5J	3977.1	2235.59	0.95
ATP5J2	5111.74	4825.53	1.68	ATP5J2	2862.1	1584.16	0.93
ATP5L	403.525	371.025	0.87	ATP5L	325	224.119	0.87
ATP5O	9201.95	8577.3	0.9	ATP5O	6246.5	3946.01	0.93
ATP5S	72.805	65.545	0.57	ATP5S	72.6	54.3987	0.76
ATP5SL	1675.97	1581.57	0.76	ATP5SL	944	525.006	0.63
ATP6AP1	3964.63	3672.78	1.3	ATP6AP1	2918.5	1927.34	0.98
ATP6AP2	1633.18	1453.71	0.94	ATP6AP2	1794.7	1386.41	1.71
ATP6V0A1	2163.97	2053.93	0.86	ATP6V0A1	1100.3	559.309	0.5
ATP6V0A2	284.225	243.315	0.94	ATP6V0A2	409.1	338.044	2.15
ATP6V0A4	4.31	3.93	0.99	ATP6V0A4	3.8	2.7225	1.12
ATP6V0B	1307.28	1198.21	0.92	ATP6V0B	1090.7	763.88	0.93
ATP6V0C	1078.62	1044.2	0.92	ATP6V0C	344.2	74.545	0.84
ATP6V0D1	1491.81	1412.17	0.92	ATP6V0D1	796.4	423.447	0.71
ATP6V0D2	17.315	16.095	0.62	ATP6V0D2	12.2	7.87125	1.26
ATP6V0E1	3655.99	3193.1	0.9	ATP6V0E1	4628.9	3714.9	1.01
ATP6V0E2	296.76	234.76	3.42	ATP6V0E2	620	545.81	2.86
ATP6V1A	1869.72	1746.85	1	ATP6V1A	1228.7	761.27	1.09
ATP6V1B1	27.71	23.97	0.89	ATP6V1B1	37.4	30.4725	1.01
ATP6V1B2	3432.46	3254.88	1.12	ATP6V1B2	1775.8	917.685	1.1
ATP6V1C1	69.08	65.62	0.96	ATP6V1C1	34.6	17.33	0.83
ATP6V1C2	-3.045	-2.795	0.31	ATP6V1C2	-2.5	-1.73875	0.42
ATP6V1D	2054.94	1873.16	0.82	ATP6V1D	1817.8	1304.07	1.08
ATP6V1E1	1809.96	1626.7	0.96	ATP6V1E1	1832.6	1380.11	1.21
ATP6V1E2	22.935	19.035	1.35	ATP6V1E2	39	33.2662	2.24
ATP6V1F	977.99	895.1	0.88	ATP6V1F	828.9	584.402	1.11
ATP6V1G1	1734.82	1560.8	1.03	ATP6V1G1	1740.2	1306.5	1.89
ATP6V1G2	12.45	11.35	0.61	ATP6V1G2	11	7.8875	2.39
ATP6V1G3	-0.845	-0.435	0.29	ATP6V1G3	-4.1	-3.88875	-13.67
ATP6V1H	142.345	131.105	1.02	ATP6V1H	112.4	76.8137	1.2
ATP7A	105.72	102.16	1.05	ATP7A	35.6	9.17	0.9
ATP7B	499.545	481.725	0.86	ATP7B	178.2	53.3137	0.53
ATP8A1	37.84	32.9	0.56	ATP8A1	49.4	39.94	1.37
ATP8A2	34.09	32.47	1.44	ATP8A2	16.2	7.6775	0.86
ATP8B1	155.775	147.845	0.53	ATP8B1	79.3	40.3562	0.79
ATP8B2	59.54	48.46	0.95	ATP8B2	110.8	95.915	1.96
ATP8B3	6.315	6.225	-4.75	ATP8B3	0.9	-0.67875	0.16
ATP8B4	101.975	50.025	2.06	ATP8B4	519.5	494.006	6.07
ATP9A	1385.47	1348.51	1.04	ATP9A	369.6	23.2337	0.65
ATP9B	92.18	87.73	2.05	ATP9B	44.5	21.455	1.3
ATPAF1	402.555	379.475	1.21	ATPAF1	230.8	130.161	0.81
ATPAF2	69.28	66.04	0.98	ATPAF2	32.4	15.08	0.87
ATPBD1C	-8.62	-8.55	1.01	ATPBD1C	-0.7	1.455	0.11
ATPBD3	64.51	59.95	0.98	ATPBD3	45.6	29.4725	1.42
ATPBD4	48.855	46.735	1.46	ATPBD4	21.2	8.98625	1.06
ATPIF1	1159.66	1090.78	1	ATPIF1	688.8	398.885	0.73
ATR	-0.34	-0.18	0.06	ATR	-1.6	-1.515	0.36
ATRIP	106.37	96.33	1.37	ATRIP	100.4	73.8075	2.03
ATRN	181.21	176.78	0.74	ATRN	44.3	-1.0025	0.39
ATRNL1	-1.845	-2.005	1.34	ATRNL1	1.6	2.06125	-0.33
ATRX	2.855	3.015	-0.93	ATRX	-1.6	-2.31375	0.59
ATXN1	47.965	35.215	1.17	ATXN1	127.5	115.509	2.34
ATXN10	16.96	15.57	1.27	ATXN10	13.9	9.66	0.7
ATXN2	1401.56	1334.55	1.19	ATXN2	670.1	319.71	1.03
ATXN2L	132.155	128.565	0.93	ATXN2L	35.9	2.86125	1.12
ATXN3	152.885	144.865	1.31	ATXN3	80.2	41.9788	1.09
ATXN7	-7.435	-7.675	-1.97	ATXN7	2.4	4.25875	-0.36
ATXN7L1	9.29	8.68	0.34	ATXN7L1	6.1	3.7775	0.29
ATXN7L2	66.72	61.1	1.18	ATXN7L2	56.2	39.52	2.21
ATXN8OS	-7.335	-7.125	-18.81	ATXN8OS	-2.1	-0.26625	0.36
AUH	438.925	412.605	0.56	AUH	263.2	153.469	0.57
AUP1	691.77	666.53	1.47	AUP1	252.4	79.4575	0.58
AURKA	1080.84	1032.69	1.8	AURKA	481.4	211.191	2.09
AURKAIP1	6110.76	5676.36	1.31	AURKAIP1	4344	2816.31	0.64
AURKAPS1	42.425	41.885	1.46	AURKAPS1	5.4	-5.20625	0.49
AURKB	659.77	641.17	2.2	AURKB	186	21.0575	4.39
AURKC	-1.79	-1.67	-2.98	AURKC	-1.2	-0.7525	0.27
AUTS2	301.145	238.505	1.77	AUTS2	626.4	551.114	4.05
AVEN	64.905	61.505	0.73	AVEN	34	17.7737	0.47
AVIL	65.84	62.34	1.21	AVIL	35	18.54	0.88
AVP	94.13	91.55	1.21	AVP	25.8	2.2675	0.47
AVPI1	3107.91	2976.18	0.83	AVPI1	1317.4	540.421	0.76
AVPR1A	0.87	0.84	0.16	AVPR1A	0.3	0.0825	-1.5
AVPR1B	12.22	12.53	4.57	AVPR1B	-3.1	-6.155	-1.63
AVPR2	25.205	23.265	0.9	AVPR2	19.4	13.0987	0.99
AXIN1	570.1	538.45	1.28	AXIN1	316.5	173.975	1.33
AXIN2	568.405	554.825	1.85	AXIN2	135.8	-6.30125	0.61
AXL	19.22	16.63	3.49	AXL	25.9	21.095	0.8
AXUD1	4382.07	4173.9	0.89	AXUD1	2081.7	986.184	2.72
AZGP1	230.65	225.01	1.43	AZGP1	56.4	-1.2625	0.68
AZI1	190.695	180.325	1.83	AZI1	103.7	56.0263	1.6
AZI2	127.91	118.39	1.07	AZI2	95.2	63.2225	0.74
AZIN1	796.065	734.755	0.85	AZIN1	613.1	414.084	1.15
AZU1	-7.605	-7.755	0.84	AZU1	1.5	3.40125	-0.23
B2M	11804.8	10533.8	1.1	B2M	12710.5	9759.3	1.37
B3GALNT1	7.64	7.29	0.42	B3GALNT1	3.5	1.59	0.52
B3GALNT2	33.97	31.99	0.43	B3GALNT2	19.8	11.3075	0.81
B3GALT1	19.45	17.11	0.81	B3GALT1	23.4	18.5375	2.07
B3GALT2	8.43	6.7	0.69	B3GALT2	17.3	15.1925	2.16
B3GALT3	4.545	4.765	1.03	B3GALT3	-2.2	-3.33625	-1.83
B3GALT4	349.915	332.715	1.06	B3GALT4	172	84.5212	0.65
B3GALT5	65.68	63.3	0.69	B3GALT5	23.8	7.38	0.42
B3GALT6	217.69	205.61	1.87	B3GALT6	120.8	66.3775	1.37
B3GALTL	47.285	42.395	0.97	B3GALTL	48.9	37.0787	1.85
B3GAT1	20.78	19.91	0.72	B3GAT1	8.7	3.505	0.7
B3GAT2	-10.985	-10.745	2.61	B3GAT2	-2.4	0.34625	2.4
B3GAT3	180.46	172.25	1.15	B3GAT3	82.1	36.985	1.33
B3GN-T6	297.285	271.605	2.3	B3GNT2	256.8	182.479	1.32
B3GNT2	212.375	210.345	0.46	B3GNT3	20.3	-32.7938	0.72
B3GNT3	48.475	47.815	0.86	B3GNT4	6.6	-5.51875	1.25
B3GNT4	-2.305	-5.935	-0.14	B3GNT5	36.3	36.8762	0.42
B3GNT5	173.03	167.92	0.57	B3GNT6	51.1	7.8425	0.36
B3GNT6	300.765	295.175	0.72	B3GN-T6	55.9	-19.2912	0.97
B3GNT7	0.35	0.2	0.02	B3GNT7	1.5	1.4125	0.65
B3GNT8	543.125	528.125	0.69	B3GNT8	150	14.2188	0.38
B3GNT9	3.285	3.775	7.82	B3GNT9	-4.9	-5.72125	2.88
B3GNTL1	7.765	6.855	-3.65	B3GNTL1	9.1	7.15875	2.17
B4GALNT1	7.26	7.06	1.21	B4GALNT1	2	0.185	0.14
B4GALNT2	-4.71	-4.03	-2.5	B4GALNT2	-6.8	-5.6225	2.62
B4GALNT3	-3.725	-3.025	-4.75	B4GALNT3	-7	-6.06875	0.79
B4GALNT4	59.395	60.045	1.91	B4GALNT4	-6.5	-21.3488	7.22
B4GALT1	257.03	245.59	1.06	B4GALT1	114.4	50.1425	0.93
B4GALT2	11.455	10.385	0.62	B4GALT2	10.7	7.83625	1.45
B4GALT3	454.95	407.1	1.03	B4GALT3	478.5	364.762	1.01
B4GALT4	456.48	439.83	0.82	B4GALT4	166.5	52.38	0.75
B4GALT5	1467.51	1400.4	0.71	B4GALT5	671.1	304.222	0.6
B4GALT6	29.705	29.505	0.58	B4GALT6	2	-5.42625	0.09
B4GALT7	263.4	244.98	1.47	B4GALT7	184.2	118.35	1.17
B9D2	143.025	129.035	1.32	B9D2	139.9	104.144	1.43
BAALC	52.895	51.605	1.13	BAALC	12.9	-0.32375	0.97
BAAT	-4.115	-3.715	0.76	BAAT	-4	-2.97125	2.86
BACE1	13.86	13.14	1.63	BACE1	7.2	3.735	-14.4
BACE2	234.9	225.93	2.26	BACE2	89.7	30.975	1.13
BACH1	19.735	18.955	1.03	BACH1	7.8	2.86625	0.78
BACH2	1.855	1.545	-0.9	BACH2	3.1	2.63625	0.63
BAD	134.32	127.41	0.78	BAD	69.1	35.52	0.5
BAG1	55.7	52.15	0.45	BAG1	35.5	21.575	1.13
BAG3	810.5	789.87	1.35	BAG3	206.3	3.675	0.96
BAG4	25.255	22.075	1.34	BAG4	31.8	25.4862	0.97
BAG5	310.08	296.74	1.07	BAG5	133.4	55.88	1.01
BAGE	27.005	25.515	0.85	BAGE	14.9	8.14875	0.72
BAGE2	1.26	1.89	0.35	BAGE2	-6.3	-6.615	0.71
BAGE3	14.325	11.345	0.66	BAGE3	29.8	26.2188	59.6
BAGE4	-0.735	-0.655	-0.49	BAGE4	-0.8	-0.61625	0.09
BAGE5	97.61	94.31	0.87	BAGE5	33	8.5975	1.31
BAHD1	8.16	7.31	0.87	BAHD1	8.5	6.46	2.43
BAI1	4.455	4.465	1.01	BAI1	-0.1	-1.21375	0.1
BAI2	41.68	42.16	2.9	BAI2	-4.8	-15.22	-0.83
BAI3	-9.475	-9.565	0.75	BAI3	0.9	3.26875	-0.29
BAIAP2	20.865	18.975	1	BAIAP2	18.9	13.6837	1.58
BAIAP2L1	1673.9	1619.92	1.18	BAIAP2L1	539.8	121.324	0.73
BAIAP2L2	14954.6	14506.1	1.16	BAIAP2L2	4484.8	746.145	0.69
BAIAP3	6.235	6.725	0.96	BAIAP3	-4.9	-6.45875	-0.67
BAK1	526.475	505.365	1.21	BAK1	211.1	79.4812	0.84
BAMBI	154.18	138.84	1.24	BAMBI	153.4	114.855	2.43
BANF1	2470.24	2296.21	1.08	BANF1	1740.3	1122.74	1.64
BANF2	39.97	38.7	3.44	BANF2	12.7	2.7075	2.23
BANK1	107.445	102.925	2.06	BANK1	45.2	18.3388	1.53
BANP	58.925	55.395	0.79	BANP	35.3	20.5687	0.83
BAP1	236.515	227.785	1.67	BAP1	87.3	28.1713	0.8
BAPX1	-4.085	-4.265	0.9	BAPX1	1.8	2.82125	0.21
BARD1	431.845	408.545	2.45	BARD1	233	125.039	3.11
BARHL1	11.835	11.525	2.85	BARHL1	3.1	0.14125	-0.53
BARHL2	7.655	6.995	0.44	BARHL2	6.6	4.68625	1.83
BARX1	2.95	2.46	1.15	BARX1	4.9	4.1625	0.71
BARX2	224.545	219.555	0.83	BARX2	49.9	-6.23625	0.69
BASP1	180.35	153.44	2.3	BASP1	269.1	224.013	1.96
BAT1	2043.11	1984.38	1.22	BAT1	587.2	76.4238	1.29
BAT2	713.55	692.66	1.1	BAT2	208.9	30.5125	1.3
BAT2D1	1133.79	1080.06	0.9	BAT2D1	537.3	253.852	1.76
BAT3	496.135	477.375	1.29	BAT3	187.6	63.5662	0.58
BAT4	26.09	24.78	0.45	BAT4	13.1	6.5775	0.31
BAT5	1710.29	1664.14	0.99	BAT5	461.5	33.9275	0.69
BATF	42.775	5.135	12.94	BATF	376.4	365.706	11.07
BATF2	294.985	286.415	2.79	BATF2	85.7	11.9537	1.26
BATF3	2.605	0.885	0.35	BATF3	17.2	16.5487	1.14
BAX	774.75	734.66	0.9	BAX	400.9	207.212	1
BAZ1A	400.915	379.795	1.24	BAZ1A	211.2	110.971	1.77
BAZ1B	542.16	516.18	1.24	BAZ1B	259.8	124.26	1.36
BAZ2A	64.63	63.72	1.71	BAZ2A	9.1	-7.0575	0.46
BAZ2B	585.675	563.415	1.13	BAZ2B	222.6	76.1813	1
BBC3	15.465	15.295	0.64	BBC3	1.7	-2.16625	-0.46
BBOX1	-2.535	-2.235	-0.31	BBOX1	-3	-2.36625	-0.73
BBS1	175.81	166.56	0.9	BBS1	92.5	48.5475	0.95
BBS10	15.5	14.9	1.82	BBS10	6	2.125	0.71
BBS12	26.545	23.805	0.75	BBS12	27.4	20.7637	0.88
BBS2	222.755	212.645	0.92	BBS2	101.1	45.4112	0.55
BBS4	139.26	124.55	1.6	BBS4	147.1	112.285	1.66
BBS5	8.275	7.815	0.81	BBS5	4.6	2.53125	0.72
BBS7	26.195	23.585	1.18	BBS7	26.1	19.5513	1.33
BBS9	22.885	22.665	1.42	BBS9	2.2	-3.52125	0.18
BBX	507.735	466.635	0.93	BBX	411	284.066	1.94
BCAM	22.015	21.565	1.81	BCAM	4.5	-1.00375	0.53
BCAN	21.885	20.565	0.72	BCAN	13.2	7.72875	0.8
BCAP29	91.27	86.34	1	BCAP29	49.3	26.4825	0.98
BCAP31	3307.14	3108.9	0.96	BCAP31	1982.4	1155.61	0.82
BCAR1	851.44	830.39	1	BCAR1	210.5	-2.36	0.64
BCAR3	797.32	772.75	0.89	BCAR3	245.7	46.37	0.54
BCAS1	1062.42	1042.85	1.41	BCAS1	195.7	-69.905	0.7
BCAS2	-0.225	-0.855	-0.03	BCAS2	6.3	6.35625	0.55
BCAS3	4.085	3.885	0.32	BCAS3	2	0.97875	0.43
BCAS4	45.785	-8.235	1.62	BCAS4	540.2	528.754	5.9
BCAT1	9.605	9.515	14.66	BCAT1	0.9	-1.50125	-0.21
BCAT2	607.3	585.74	1.36	BCAT2	215.6	63.775	0.89
BCCIP	383.45	359.75	1.02	BCCIP	237	141.137	1.14
BCDIN3D	237.43	214.47	1.08	BCDIN3D	229.6	170.243	0.99
BCHE	1.15	1.28	0.49	BCHE	-1.3	-1.5875	-0.68
BCKDHA	504.68	464.71	1.32	BCKDHA	399.7	273.53	1.06
BCKDHB	62.87	57.73	1.22	BCKDHB	51.4	35.6825	0.96
BCKDK	1149.5	1067.2	1.02	BCKDK	823	535.625	0.74
BCL10	148.935	141.675	0.36	BCL10	72.6	35.3662	1.41
BCL11A	78.12	75.27	0.75	BCL11A	28.5	8.97	0.65
BCL11B	217.265	162.995	1.12	BCL11B	542.7	488.384	2.47
BCL2	81.13	66.42	1.56	BCL2	147.1	126.817	2.88
BCL2A1	42.99	39.98	1.05	BCL2A1	30.1	19.3525	0.88
BCL2L1	2085.74	1985.74	0.88	BCL2L1	1000	478.565	0.88
BCL2L10	14.32	13.57	0.6	BCL2L10	7.5	3.92	0.44
BCL2L11	10.69	9.31	0.77	BCL2L11	13.8	11.1275	2.09
BCL2L12	366.115	349.215	1.14	BCL2L12	169	77.4712	1.28
BCL2L13	1006.19	922.55	0.85	BCL2L13	836.4	584.852	1.21
BCL2L14	25.895	24.775	1.21	BCL2L14	11.2	4.72625	0.97
BCL2L15	602.95	578.01	0.67	BCL2L15	249.4	98.6625	0.57
BCL2L2	633.435	615.175	0.92	BCL2L2	182.6	24.2413	0.56
BCL3	2202.94	2141.45	0.88	BCL3	614.9	64.1638	1.03
BCL6	109.26	100.87	0.83	BCL6	83.9	56.585	0.84
BCL6B	19.12	17.07	0.71	BCL6B	20.5	15.72	1.68
BCL7A	9.61	9.53	0.88	BCL7A	0.8	-1.6025	0.18
BCL7B	224.505	203.655	0.9	BCL7B	208.5	152.374	1
BCL7C	535.655	505.635	0.86	BCL7C	300.2	166.286	0.99
BCL9	168.01	161.28	1.01	BCL9	67.3	25.2975	0.95
BCL9L	220.155	216.425	0.79	BCL9L	37.3	-17.7387	0.46
BCLAF1	1094.84	1033.12	0.98	BCLAF1	617.2	343.491	1.36
BCMO1	850.9	805.88	1.25	BCMO1	450.2	237.475	0.76
BCO2	-4.28	-3.13	1.23	BCO2	-11.5	-10.43	0.94
BCOR	216.495	202.855	0.93	BCOR	136.4	82.2763	1.45
BCORL1	50.415	48.605	0.92	BCORL1	18.1	5.49625	0.51
BCORL2	-1.355	-0.995	0.16	BCORL2	-3.6	-3.26125	1.89
BCR	38.91	37.22	0.57	BCR	16.9	7.1725	0.57
BCS1L	300.22	287.2	1.2	BCS1L	130.2	55.145	0.72
BDH1	76.34	74.35	0.77	BDH1	19.9	0.815	0.5
BDH2	15.135	14.555	0.36	BDH2	5.8	2.01625	0.13
BDKRB1	30.01	28.51	0.99	BDKRB1	15	7.4975	0.78
BDKRB2	19.055	17.825	0.18	BDKRB2	12.3	7.53625	0.61
BDNF	16.215	15.335	1.12	BDNF	8.8	4.74625	0.75
BDP1	9.475	7.715	0.33	BDP1	17.6	15.2313	2.75
BECN1	496.815	457.265	0.71	BECN1	395.5	271.296	0.84
BEGAIN	724.31	691.88	2.22	BEGAIN	324.3	143.223	1.11
BEST1	10.985	10.155	4	BEST1	8.3	5.55375	-20.75
BEST2	-11.665	-11.275	4.92	BEST2	-3.9	-0.98375	-3.25
BEST3	0.5	-0.54	0.74	BEST3	10.4	10.275	-52
BEST4	377.385	360.245	0.38	BEST4	171.4	77.0538	0.33
BET1	292.61	280.41	0.66	BET1	122	48.8475	0.48
BET1L	146.23	141.84	0.82	BET1L	43.9	7.3425	1.16
BEX1	89.185	83.285	1.29	BEX1	59	36.7037	5.62
BEX2	108.805	98.745	1	BEX2	100.6	73.3987	1.65
BEX4	64.35	60.11	0.58	BEX4	42.4	26.3125	0.8
BEX5	17.64	16.82	1.21	BEX5	8.2	3.79	1.61
BEXL1	153.715	135.835	0.57	BEXL1	178.8	140.371	1.06
BFAR	787.57	762.35	0.87	BFAR	252.2	55.3075	0.86
BFSP1	-4.305	-3.825	0.53	BFSP1	-4.8	-3.72375	0.48
BFSP2	16.84	16.23	2.28	BFSP2	6.1	1.89	0.53
BGLAP	38.445	36.915	1.14	BGLAP	15.3	5.68875	0.5
BGN	24.81	21.13	0.97	BGN	36.8	30.5975	0.28
BHLHB2	4524.84	4370.73	1.44	BHLHB2	1541.1	409.89	1.88
BHLHB3	46.315	44.105	2.02	BHLHB3	22.1	10.5213	0.94
BHLHB4	-1.87	-1.55	1.01	BHLHB4	-3.2	-2.7325	0.4
BHLHB5	-4.095	-3.715	0.34	BHLHB5	-3.8	-2.77625	3.8
BHLHB8	1.46	1.52	0.15	BHLHB8	-0.6	-0.965	-0.09
BHLHB9	34.74	32.8	0.72	BHLHB9	19.4	10.715	0.71
BHMT	9.085	7.755	-1.19	BHMT	13.3	11.0288	16.63
BHMT2	-15.555	-15.015	4.91	BHMT2	-5.4	-1.51125	2.45
BICC1	-2.75	-2.37	0.51	BICC1	-3.8	-3.1125
BICD1	13.275	12.535	2.63	BICD1	7.4	4.08125	2
BICD2	64.805	49.505	1.49	BICD2	153	136.799	2.43
BID	71.555	66.435	1.44	BID	51.2	33.3113	1.1
BIK	195.34	188.93	1.8	BIK	64.1	15.265	0.96
BIN1	757.315	652.945	1.13	BIN1	1043.7	854.371	1.97
BIN2	15.34	13.68	1.23	BIN2	16.6	12.765	4.74
BIN3	192.86	187.11	1.18	BIN3	57.5	9.285	0.78
BIRC2	1168.35	1088.26	0.98	BIRC2	800.9	508.812	1.29
BIRC3	1417.44	1328.07	1.14	BIRC3	893.7	539.34	2.45
BIRC5	106.015	103.555	3.15	BIRC5	24.6	-1.90375	1.58
BIRC6	121.375	111.775	1.23	BIRC6	96	65.6562	1.14
BIRC7	-3.945	-3.745	5.03	BIRC7	-2	-1.01375	-20
BIRC8	-4.03	-4.75	0.83	BIRC8	7.2	8.2075	-3.6
BIVM	605.54	589.82	1.08	BIVM	157.2	5.815	0.82
BLCAP	647.885	616.925	0.87	BLCAP	309.6	147.629	0.69
BLID	15.61	14.86	14	BLID	7.5	3.5975	2.03
BLK	0.08	-0.42	0.02	BLK	5	4.98	1.04
BLM	89.185	77.455	2.37	BLM	117.3	95.0037	6.48
BLMH	178.04	165.4	1.43	BLMH	126.4	81.89	1.68
BLNK	1.615	1.375	0.27	BLNK	2.4	1.99625	0.29
BLOC1S1	3139.44	2986.26	1.24	BLOC1S1	1531.8	746.94	0.94
BLOC1S2	21.135	19.455	0.94	BLOC1S2	16.8	11.5163	1.79
BLOC1S3	6.08	5.65	0.46	BLOC1S3	4.3	2.78	0.54
BLR1	-4.18	-3.53	0.99	BLR1	-6.5	-5.455	21.67
BLVRA	113.26	103.22	2.7	BLVRA	100.4	72.085	1.55
BLVRB	607.64	576.74	2.19	BLVRB	309	157.09	1.15
BLZF1	725.995	607.915	0.77	BLZF1	1180.8	999.301	3.73
BMF	26.815	25.795	0.25	BMF	10.2	3.49625	0.17
BMI1	370.73	320.19	1	BMI1	505.4	412.717	1.5
BMP1	166.58	161.14	0.78	BMP1	54.4	12.755	0.75
BMP10	-3.765	-3.565	0.34	BMP10	-2	-1.05875	0.35
BMP15	4	3.42	7.14	BMP15	5.8	4.8	-11.6
BMP2	530.84	519.76	0.62	BMP2	110.8	-21.91	0.4
BMP2K	57.72	55.43	0.72	BMP2K	22.9	8.47	0.71
BMP3	17.85	16.99	0.83	BMP3	8.6	4.1375	1.08
BMP4	48.145	46.635	0.98	BMP4	15.1	3.06375	1.01
BMP5	20.6	19.46	0.81	BMP5	11.4	6.25	0.4
BMP6	-0.895	-1.485	-0.57	BMP6	5.9	6.12375	3.47
BMP7	12.16	12.4	0.67	BMP7	-2.4	-5.44	-6
BMP8A	-3.745	-3.795	14.98	BMP8A	0.5	1.43625	0.2
BMP8B	97.18	87.2	0.68	BMP8B	99.8	75.505	1.48
BMPER	-7.725	-7.305	0.84	BMPER	-4.2	-2.26875	0.5
BMPR1A	29.835	28.605	0.89	BMPR1A	12.3	4.84125	0.6
BMPR1B	14.04	14.36	1.26	BMPR1B	-3.2	-6.71	0.76
BMPR2	171.65	164.25	0.99	BMPR2	74	31.0875	0.75
BMS1	951.905	906.785	1.46	BMS1	451.2	213.224	1.22
BMX	30.035	30.275	2.02	BMX	-2.4	-9.90875	-0.32
BNC1	13.345	12.375	1.11	BNC1	9.7	6.36375	1.43
BNC2	17.835	16.695	4.23	BNC2	11.4	6.94125	4.22
BNIP1	100.79	94.99	0.96	BNIP1	58	32.8025	1.1
BNIP2	440.905	398.305	0.84	BNIP2	426	315.774	2.03
BNIP3	233.745	210.165	0.43	BNIP3	235.8	177.364	0.7
BNIP3L	4.26	4.09	0.61	BNIP3L	1.7	0.635	0.11
BNIPL	17.495	16.525	0.85	BNIPL	9.7	5.32625	0.76
BOC	-9.91	-9.77	0.96	BOC	-1.4	1.0775	0.24
BOK	264.15	253.78	0.97	BOK	103.7	37.6625	0.39
BOLA1	41.395	38.965	0.61	BOLA1	24.3	13.9512	0.51
BOLA2	1813.2	1678.78	1.29	BOLA2	1344.2	890.901	1.19
BOLA3	2761.33	2619.39	1.51	BOLA3	1419.4	729.068	1.13
BOLL	-2.24	-2.07	0.36	BOLL	-1.7	-1.14	5.67
BOP1	758.455	698.545	1.26	BOP1	599.1	409.486	1.24
BP75	128.35	122.92	0.69	BP75	54.3	22.2125	0.85
BPGM	27.9	25.54	1.14	BPGM	23.6	16.625	2.95
BPHL	2279.89	2159.94	0.58	BPHL	1199.5	629.528	0.53
BPI	7.875	6.665	0.44	BPI	12.1	10.1312	0.98
BPIL1	-4.405	-3.865	-1.82	BPIL1	-5.4	-4.29875	0.54
BPIL2	6.85	6.61	1.45	BPIL2	2.4	0.6875	0.46
BPIL3	-8.99	-8.47	1.44	BPIL3	-5.2	-2.9525	0.79
BPNT1	692.62	657.82	0.66	BPNT1	348	174.845	0.65
BPTF	59.235	56.605	1.03	BPTF	26.3	11.4913	0.83
BPY2	-3.125	-3.085	21.55	BPY2	-0.4	0.38125	0.5
BPY2B	13.175	12.485	0.84	BPY2B	6.9	3.60625	0.53
BRAF	25.49	24.07	0.74	BRAF	14.2	7.8275	1.46
BRAP	3.83	3.92	-0.5	BRAP	-0.9	-1.8575	-0.19
BRCA1	23.385	22.415	1.54	BRCA1	9.7	3.85375	1.59
BRCA2	10.775	10.465	2.91	BRCA2	3.1	0.40625	-0.58
BRCC3	309.46	296.33	0.97	BRCC3	131.3	53.935	0.98
BRD1	173.925	167.245	0.95	BRD1	66.8	23.3187	1.04
BRD2	3410.26	3192.03	1.34	BRD2	2182.3	1329.73	1.21
BRD3	580.07	550.58	0.87	BRD3	294.9	149.882	0.86
BRD4	38.075	36.275	1.04	BRD4	18	8.48125	1.45
BRD7	633.775	587.785	1.2	BRD7	459.9	301.456	1.03
BRD8	341.66	330.35	1.1	BRD8	113.1	27.685	1.54
BRD9	488.79	451.04	1.34	BRD9	377.5	255.303	1.22
BRDG1	-7.985	-7.445	0.68	BRDG1	-5.4	-3.40375	0.55
BRDT	-2.67	-2.22	-1.06	BRDT	-4.5	-3.8325	0.62
BRE	297.74	279.55	0.98	BRE	181.9	107.465	1.18
BRF1	50.455	48.675	0.8	BRF1	17.8	5.18625	0.98
BRF2	367.82	346.64	1.18	BRF2	211.8	119.845	1.2
BRI3	3513.11	3399.28	0.67	BRI3	1138.3	260.021	0.58
BRI3BP	268.155	256.675	1.07	BRI3BP	114.8	47.7613	0.56
BRIP1	12.825	12.575	1.63	BRIP1	2.5	-0.70625	-0.89
BRMS1	1798.15	1683.4	1.37	BRMS1	1147.5	697.962	0.97
BRMS1L	7.41	7.21	4.59	BRMS1L	2	0.1475	2.22
BRP44	2437.43	2270.62	1.07	BRP44	1668.1	1058.74	0.96
BRP44L	4328.85	4014.14	1.36	BRP44L	3147.1	2064.89	1.21
BRPF1	1350.15	1237.14	1.34	BRPF1	1130.1	792.562	2.01
BRPF3	467.93	444.44	0.95	BRPF3	234.9	117.918	0.62
BRS3	19.03	18.47	4.67	BRS3	5.6	0.8425	3.29
BRSK1	5827.38	5572.44	0.78	BRSK1	2549.4	1092.56	0.56
BRSK2	9.975	9.865	2.25	BRSK2	1.1	-1.39375	0.16
BRUNOL4	2.38	1.98	1.84	BRUNOL4	4	3.405	2.86
BRUNOL5	4.845	4.595	1.19	BRUNOL5	2.5	1.28875	0.42
BRUNOL6	23.56	21.45	1.05	BRUNOL6	21.1	15.21	0.7
BRWD1	56.85	49.8	0.68	BRWD1	70.5	56.2875	1.01
BRWD2	18.38	15.29	0.32	BRWD2	30.9	26.305	0.6
BRWD3	27.41	26.42	0.94	BRWD3	9.9	3.0475	0.77
BSCL2	969.47	916.19	1.6	BSCL2	532.8	290.432	1.26
BSDC1	1016.64	974.755	0.77	BSDC1	418.9	164.739	0.73
BSG	3182.26	3075.98	1.08	BSG	1062.8	267.235	0.92
BSN	15.435	14.805	0.86	BSN	6.3	2.44125	0.45
BSND	22.495	21.735	1.14	BSND	7.6	1.97625	0.68
BST1	132.59	128.62	0.69	BST1	39.7	6.5525	0.26
BST2	471.51	417.04	4.48	BST2	544.7	426.823	2.29
BTAF1	845.42	793.49	1.21	BTAF1	519.3	307.945	1.44
BTBD1	131.59	119.9	0.5	BTBD1	116.9	84.0025	1.16
BTBD10	338.41	322.32	1.11	BTBD10	160.9	76.2975	1.14
BTBD11	11.595	10.275	1.78	BTBD11	13.2	10.3012	1.91
BTBD12	209.53	192.9	1.39	BTBD12	166.3	113.918	1.28
BTBD14A	389.34	375.37	1.54	BTBD14A	139.7	42.365	0.86
BTBD14B	65.265	63.725	1.48	BTBD14B	15.4	-0.91625	0.8
BTBD16	-1.65	-3.06	-0.39	BTBD16	14.1	14.5125	0.75
BTBD17	4.54	3.41	0.76	BTBD17	11.3	10.165	-1.19
BTBD3	124.605	120.225	1.27	BTBD3	43.8	12.6487	0.65
BTBD6	1531.78	1429.89	0.86	BTBD6	1018.9	635.954	0.92
BTBD7	111.545	104.595	0.84	BTBD7	69.5	41.6137	0.94
BTBD8	-0.79	-0.86	-0.51	BTBD8	0.7	0.8975	-0.23
BTBD9	24.215	22.815	0.76	BTBD9	14	7.94625	0.46
BTC	172.545	167.385	1.68	BTC	51.6	8.46375	1.01
BTD	438.065	418.995	0.56	BTD	190.7	81.1837	0.32
BTF3	7450.7	6904.27	0.91	BTF3	5464.4	3601.72	0.93
BTF3L4	83.31	73.28	0.93	BTF3L4	100.3	79.4725	1.47
BTG1	3871.76	3388.07	0.71	BTG1	4836.8	3868.86	1.2
BTG2	2272.64	2214.94	0.58	BTG2	577	8.84	1.52
BTG3	57.49	51.34	1.84	BTG3	61.5	47.1275	10.25
BTG4	-3.835	-3.645	-0.77	BTG4	-1.9	-0.94125	0.76
BTK	10.635	9.565	1.37	BTK	10.7	8.04125	0.36
BTLA	13.52	6.15	1.29	BTLA	73.7	70.32	3.29
BTN1A1	14.32	14.74	2.12	BTN1A1	-4.2	-7.78	5.25
BTN2A1	363.79	334.12	1.32	BTN2A1	296.7	205.752	1.59
BTN2A2	30	28.68	1.87	BTN2A2	13.2	5.7	1.94
BTN2A3	-0.57	-1.24	-0.11	BTN2A3	6.7	6.8425	1.24
BTN3A1	194.645	175.665	1.81	BTN3A1	189.8	141.139	2.35
BTN3A2	775.005	733.935	2.14	BTN3A2	410.7	216.949	1.35
BTN3A3	312.055	289.305	2.17	BTN3A3	227.5	149.486	1.87
BTNL2	8.205	6.855	0.47	BTNL2	13.5	11.4488	9
BTNL3	78.345	75.525	0.31	BTNL3	28.2	8.61375	0.22
BTNL8	-3.11	-2.13	-0.6	BTNL8	-9.8	-9.0225	2.39
BTNL9	31.025	29.405	0.8	BTNL9	16.2	8.44375	0.6
BTRC	16.38	15.76	0.95	BTRC	6.2	2.105	0.53
BUB1	316.42	307.62	3.5	BUB1	88	8.895	1.8
BUB1B	47.295	45.145	1.08	BUB1B	21.5	9.67625	4.3
BUB3	1077.64	954.005	1.54	BUB3	1236.4	966.989	2.14
BUD13	170.38	161.63	0.94	BUD13	87.5	44.905	0.91
BUD31	2578.77	2416.26	1.05	BUD31	1625.1	980.409	1.13
BVES	5.925	6.055	2.15	BVES	-1.3	-2.78125	1.86
BXDC1	1153.53	1088.58	1.18	BXDC1	649.5	361.116	1.25
BXDC2	258.95	245.64	1.94	BXDC2	133.1	68.3625	1.97
BXDC5	229.045	213.715	1.33	BXDC5	153.3	96.0388	1.09
BYSL	297.06	284.76	1.22	BYSL	123	48.735	1.16
BZRAP1	47.745	32.455	1.35	BZRAP1	152.9	140.964	2.67
BZRPL1	6.53	6.56	2.32	BZRPL1	-0.3	-1.9325	-0.02
BZW1	28.935	25.875	1.28	BZW1	30.6	23.3663	0.96
BZW2	1142.01	1085.71	0.95	BZW2	563	277.496	1.03
C10ORF10	245.3	230.27	1.89	C10ORF10	150.3	88.975	2.93
C10ORF104	219.215	198.355	0.93	C10ORF104	208.6	153.796	1.27
C10ORF107	-1.52	-1.94	-0.34	C10ORF107	4.2	4.58	2.8
C10ORF11	7.24	7.28	-3.91	C10ORF11	-0.4	-2.21	-0.13
C10ORF111	13.37	13.02	133.7	C10ORF111	3.5	0.1575	-0.4
C10ORF113	-7.495	-7.045	0.99	C10ORF113	-4.5	-2.62625	-4.09
C10ORF114	-0.28	0.68	0.18	C10ORF114	-9.6	-9.53	1.96
C10ORF116	17614.2	15741.6	1.15	C10ORF116	18725.8	14322.3	0.85
C10ORF118	27.06	26.17	0.54	C10ORF118	8.9	2.135	0.65
C10ORF119	60.03	55.47	1.15	C10ORF119	45.6	30.5925	1.49
C10ORF12	18.72	18.07	0.93	C10ORF12	6.5	1.82	0.79
C10ORF120	6.215	6.755	-0.77	C10ORF120	-5.4	-6.95375	3
C10ORF125	734.795	690.295	0.73	C10ORF125	445	261.301	0.69
C10ORF129	-2.915	-2.645	-1.36	C10ORF129	-2.7	-1.97125	1.17
C10ORF132	51.765	50.635	1.22	C10ORF132	11.3	-1.64125	0.59
C10ORF137	114.81	107.03	1.27	C10ORF137	77.8	49.0975	1.23
C10ORF141	92.635	89.925	1.32	C10ORF141	27.1	3.94125	0.86
C10ORF2	123.24	119.28	2.5	C10ORF2	39.6	8.79	2.57
C10ORF25	-1.04	-0.34	-0.25	C10ORF25	-7	-6.74	14
C10ORF26	169.335	154.895	0.45	C10ORF26	144.4	102.066	0.97
C10ORF27	20.975	19.265	1.37	C10ORF27	17.1	11.8563	2.34
C10ORF28	142.98	134.24	1	C10ORF28	87.4	51.655	0.9
C10ORF30	40.26	38.75	1.24	C10ORF30	15.1	5.035	1.05
C10ORF32	406	388.13	0.75	C10ORF32	178.7	77.2	0.81
C10ORF33	42.66	37.63	1.82	C10ORF33	50.3	39.635	1.91
C10ORF35	93.215	87.595	1	C10ORF35	56.2	32.8963	1.11
C10ORF37	6.78	6.44	0.89	C10ORF37	3.4	1.705	3.09
C10ORF4	14.725	14.005	0.88	C10ORF4	7.2	3.51875	0.61
C10ORF46	21.665	19.605	0.34	C10ORF46	20.6	15.1838	1.53
C10ORF47	2.195	1.875	0.19	C10ORF47	3.2	2.65125	1.39
C10ORF49	11.185	10.635	-15.75	C10ORF49	5.5	2.70375	1.22
C10ORF53	2.965	2.775	-0.75	C10ORF53	1.9	1.15875	-0.83
C10ORF54	317.605	292.625	0.44	C10ORF54	249.8	170.399	0.51
C10ORF55	20.24	19.75	2.54	C10ORF55	4.9	-0.16	0.74
C10ORF57	423.735	400.885	0.91	C10ORF57	228.5	122.566	0.65
C10ORF58	7437.3	6732.74	0.8	C10ORF58	7045.5	5186.18	0.88
C10ORF59	154.965	147.065	0.83	C10ORF59	79	40.2587	0.63
C10ORF6	264.46	236.63	1.68	C10ORF6	278.3	212.185	1.83
C10ORF61	96.915	91.575	0.52	C10ORF61	53.4	29.1712	0.49
C10ORF62	-5.13	-4.94	0.54	C10ORF62	-1.9	-0.6175	0.42
C10ORF63	4.7	4.57	-1.22	C10ORF63	1.3	0.125	0.54
C10ORF65	-4.685	-3.965	0.54	C10ORF65	-7.2	-6.02875	1.13
C10ORF67	6.82	6.76	-1.96	C10ORF67	0.6	-1.105	-0.55
C10ORF68	-3.52	-3.22	0.32	C10ORF68	-3	-2.12	1.88
C10ORF71	-2.565	-2.285	0.26	C10ORF71	-2.8	-2.15875	3.5
C10ORF72	18.645	17.805	2.11	C10ORF72	8.4	3.73875	0.98
C10ORF76	373.46	352.78	0.82	C10ORF76	206.8	113.435	0.91
C10ORF78	17.5	15.47	0.79	C10ORF78	20.3	15.925	2.67
C10ORF79	-5.04	-4.85	1.51	C10ORF79	-1.9	-0.64	0.25
C10ORF81	721.26	696.46	1.1	C10ORF81	248	67.685	0.54
C10ORF82	-4.205	-3.835	-0.38	C10ORF82	-3.7	-2.64875	-0.45
C10ORF84	16.495	14.835	0.58	C10ORF84	16.6	12.4763	0.78
C10ORF85	49.81	47.79	1.94	C10ORF85	20.2	7.7475	1.51
C10ORF88	25.725	22.655	0.96	C10ORF88	30.7	24.2687	1.38
C10ORF90	-5.895	-6.025	4.29	C10ORF90	1.3	2.77375	-0.41
C10ORF91	-6.775	-6.855	20.53	C10ORF91	0.8	2.49375	-0.47
C10ORF92	7.705	6.975	0.46	C10ORF92	7.3	5.37375	0.56
C10ORF93	-11.315	-10.195	1.41	C10ORF93	-11.2	-8.37125	1.4
C10ORF95	31.57	30.85	0.99	C10ORF95	7.2	-0.6925	0.69
C10ORF96	3.95	3.62	8.14	C10ORF96	3.3	2.3125	-11
C10ORF97	265.725	247.555	1.04	C10ORF97	181.7	115.269	1
C10ORF99	8.975	8.305	0.94	C10ORF99	6.7	4.45625	7.44
C11ORF1	684.49	651.88	0.77	C11ORF1	326.1	154.978	0.77
C11ORF10	5906.16	5468.37	1.18	C11ORF10	4377.9	2901.36	1.33
C11ORF16	25.79	25.08	1.12	C11ORF16	7.1	0.6525	0.43
C11ORF17	151.28	141.46	1.18	C11ORF17	98.2	60.38	1.18
C11ORF2	2465.07	2278.03	1.17	C11ORF2	1870.3	1254.03	1
C11ORF24	554.41	525.66	1.02	C11ORF24	287.5	148.898	0.63
C11ORF30	44.85	42.51	1.31	C11ORF30	23.4	12.1875	0.6
C11ORF31	44.83	42.08	1.23	C11ORF31	27.5	16.2925	1.2
C11ORF35	385.205	381.125	0.94	C11ORF35	40.8	-55.5013	0.41
C11ORF36	0.7	1.05	-0.21	C11ORF36	-3.5	-3.675	-5.83
C11ORF38	383.38	319.41	1.02	C11ORF38	639.7	543.855	2.82
C11ORF40	-7.26	-7.3	1.64	C11ORF40	0.4	2.215	-0.07
C11ORF41	-1.535	-2.075	0.18	C11ORF41	5.4	5.78375	0.5
C11ORF42	8.74	8.7	1.38	C11ORF42	0.4	-1.785	-0.44
C11ORF44	-1.42	-1.31	-0.57	C11ORF44	-1.1	-0.745	-5.5
C11ORF45	1.71	0.98	0.36	C11ORF45	7.3	6.8725	1.11
C11ORF46	122.42	102.42	0.91	C11ORF46	200	169.395	1.6
C11ORF47	25.82	24.38	1.12	C11ORF47	14.4	7.945	0.95
C11ORF48	890.105	808.035	1.28	C11ORF48	820.7	598.174	1.49
C11ORF49	52.035	49.195	0.49	C11ORF49	28.4	15.3912	0.53
C11ORF51	255.355	245.675	1.17	C11ORF51	96.8	32.9612	1.01
C11ORF52	57.31	54.73	0.57	C11ORF52	25.8	11.4725	0.32
C11ORF53	47.52	45.65	1.22	C11ORF53	18.7	6.82	0.82
C11ORF54	1267.48	1220.73	0.76	C11ORF54	467.5	150.63	0.55
C11ORF55	29.675	26.175	0.91	C11ORF55	35	27.5813	1.38
C11ORF57	77.125	70.925	0.68	C11ORF57	62	42.7188	1.09
C11ORF58	-1.535	-2.175	-3.65	C11ORF58	6.4	6.78375	1.19
C11ORF59	1424.13	1300.35	0.98	C11ORF59	1237.9	881.866	0.82
C11ORF60	59.105	56.055	0.73	C11ORF60	30.5	15.7238	0.79
C11ORF61	7.96	6.9	0.83	C11ORF61	10.6	8.61	0.55
C11ORF63	261.46	228.34	1.21	C11ORF63	331.2	265.835	4.24
C11ORF65	26.72	24.97	0.94	C11ORF65	17.5	10.82	1.01
C11ORF66	17.77	16.69	0.63	C11ORF66	10.8	6.3575	0.88
C11ORF67	603.185	576.015	0.71	C11ORF67	271.7	120.904	0.4
C11ORF68	90.65	86.39	1.29	C11ORF68	42.6	19.9375	0.71
C11ORF70	-5.66	-6.1	-1.49	C11ORF70	4.4	5.815	-4.89
C11ORF71	66.495	63.265	0.63	C11ORF71	32.3	15.6762	0.51
C11ORF72	3.145	2.615	0.61	C11ORF72	5.3	4.51375	0.52
C11ORF73	13.665	13.155	0.87	C11ORF73	5.1	1.68375	0.77
C11ORF74	309.66	295.69	1.23	C11ORF74	139.7	62.285	0.66
C11ORF75	869.13	804.86	0.69	C11ORF75	642.7	425.418	0.7
C11ORF76	-5.905	-6.075	1.01	C11ORF76	1.7	3.17625	-0.27
C11ORF80	439.255	416.205	1.19	C11ORF80	230.5	120.686	0.67
C11ORF82	87.21	84.32	3.14	C11ORF82	28.9	7.0975	2.7
C11ORF84	3.935	3.305	0.18	C11ORF84	6.3	5.31625	7.88
C11ORF85	5.635	5.535	-2.23	C11ORF85	1	-0.40875	1.11
C11ORF87	-1.09	-1.37	0.84	C11ORF87	2.8	3.0725	0.58
C11ORF88	-10.88	-10.58	2.36	C11ORF88	-3	-0.28	1.67
C11ORF9	521.475	512.005	1.04	C11ORF9	94.7	-35.6688	0.75
C12ORF10	831.945	786.545	1.04	C12ORF10	454	246.014	0.82
C12ORF11	9.115	7.895	0.59	C12ORF11	12.2	9.92125	1.28
C12ORF12	-4.06	-3.47	-0.98	C12ORF12	-5.9	-4.885	-1
C12ORF23	57.185	53.765	1.45	C12ORF23	34.2	19.9038	0.67
C12ORF24	14.795	10.965	1.02	C12ORF24	38.3	34.6013	3.09
C12ORF26	285.77	270.69	1.02	C12ORF26	150.8	79.3575	1.08
C12ORF28	1440.08	1390.6	0.89	C12ORF28	494.8	134.78	0.57
C12ORF29	114.805	105.425	1.16	C12ORF29	93.8	65.0987	1.11
C12ORF30	15.655	15.495	3.34	C12ORF30	1.6	-2.31375	-2
C12ORF31	317.065	297.225	1.24	C12ORF31	198.4	119.134	1.72
C12ORF32	293.9	276.53	1.21	C12ORF32	173.7	100.225	1.34
C12ORF34	145.395	142.125	1.42	C12ORF34	32.7	-3.64875	0.33
C12ORF35	279.36	251.27	0.85	C12ORF35	280.9	211.06	1.15
C12ORF36	168.275	165.165	2.08	C12ORF36	31.1	-10.9688	1.13
C12ORF39	2.055	1.355	0.8	C12ORF39	7	6.48625	1.19
C12ORF4	110.11	105.76	0.95	C12ORF4	43.5	15.9725	1.47
C12ORF40	-8.235	-8.015	1.11	C12ORF40	-2.2	-0.14125	0.29
C12ORF41	660.32	595.76	1.19	C12ORF41	645.6	480.52	1.41
C12ORF42	-17.445	-16.485	1.49	C12ORF42	-9.6	-5.23875	-13.71
C12ORF43	144.575	136.395	1.64	C12ORF43	81.8	45.6562	1.21
C12ORF44	1088.24	1043.29	0.95	C12ORF44	449.5	177.44	1.02
C12ORF45	209.275	199.785	1.78	C12ORF45	94.9	42.5813	1.2
C12ORF47	706.44	649.05	1.38	C12ORF47	573.9	397.29	0.86
C12ORF48	225.895	216.375	3.01	C12ORF48	95.2	38.7263	1.74
C12ORF49	98.75	92.91	0.65	C12ORF49	58.4	33.7125	0.56
C12ORF5	134.02	126.72	1.38	C12ORF5	73	39.495	1.68
C12ORF50	11.18	10.4	-24.57	C12ORF50	7.8	5.005	2.52
C12ORF52	408.625	369.615	0.82	C12ORF52	390.1	287.944	0.87
C12ORF53	-6.81	-6.58	1.6	C12ORF53	-2.3	-0.5975	-2.3
C12ORF54	3.97	3.91	-1.28	C12ORF54	0.6	-0.3925	-0.25
C12ORF57	1882.26	1692.48	1.3	C12ORF57	1897.8	1427.24	1.78
C12ORF59	8.515	8.665	1.92	C12ORF59	-1.5	-3.62875	2.5
C12ORF60	4.75	4.36	-2.18	C12ORF60	3.9	2.7125	-7.8
C12ORF61	8.13	7.81	0.9	C12ORF61	3.2	1.1675	-1.03
C12ORF62	424.47	394.97	1.28	C12ORF62	295	188.882	0.61
C12ORF64	-7.175	-6.615	0.84	C12ORF64	-5.6	-3.80625	1.04
C12ORF65	78.665	71.665	1.39	C12ORF65	70	50.3338	1.2
C12ORF66	37.97	36.24	0.9	C12ORF66	17.3	7.8075	0.67
C12ORF67	42.245	39.655	0.85	C12ORF67	25.9	15.3387	1.22
C12ORF69	-7.315	-7.565	3.62	C12ORF69	2.5	4.32875	-0.37
C12ORF72	11.45	10.87	0.8	C12ORF72	5.8	2.9375	0.84
C13ORF1	93.895	90.125	0.89	C13ORF1	37.7	14.2263	0.49
C13ORF15	152.195	117.115	1.25	C13ORF15	350.8	312.751	2.12
C13ORF16	3.745	4.645	0.66	C13ORF16	-9	-9.93625	5.29
C13ORF18	16.11	16.13	-2.65	C13ORF18	-0.2	-4.2275	0.06
C13ORF23	330.82	311.21	1.23	C13ORF23	196.1	113.395	1.93
C13ORF26	-10.18	-9.36	0.54	C13ORF26	-8.2	-5.655	1.05
C13ORF27	2401.3	2211.91	0.96	C13ORF27	1893.8	1293.48	1
C13ORF28	4.74	4.05	3.02	C13ORF28	6.9	5.715	0.56
C13ORF3	60.015	57.865	1.82	C13ORF3	21.5	6.49625	2.19
C13ORF30	-5.48	-4.83	2.16	C13ORF30	-6.5	-5.13	1.2
C13ORF31	1.45	0.13	0.1	C13ORF31	13.2	12.8375	4
C13ORF33	-11.255	-10.665	-6.72	C13ORF33	-5.9	-3.08625	0.57
C13ORF34	327.67	313.47	2.21	C13ORF34	142	60.0825	1.65
C13ORF35	6.49	6.39	0.42	C13ORF35	1	-0.6225	0.45
C13ORF39	-2.475	-2.145	1.12	C13ORF39	-3.3	-2.68125	0.83
C14ORF1	7.43	6.87	-5.99	C14ORF1	5.6	3.7425	-1.37
C14ORF100	464.475	440.045	1.01	C14ORF100	244.3	128.181	0.97
C14ORF101	11.115	10.305	0.25	C14ORF101	8.1	5.32125	0.66
C14ORF102	1344.64	1309.16	1.31	C14ORF102	354.8	18.6388	0.63
C14ORF104	137.77	129.26	0.93	C14ORF104	85.1	50.6575	0.49
C14ORF105	7.915	7.505	1.34	C14ORF105	4.1	2.12125	0.38
C14ORF106	426.32	400.3	1.74	C14ORF106	260.2	153.62	2.29
C14ORF108	422.9	399.18	1.06	C14ORF108	237.2	131.475	0.77
C14ORF11	9.18	9.86	0.55	C14ORF11	-6.8	-9.095	6.8
C14ORF112	1548.97	1469.22	1.08	C14ORF112	797.5	410.256	0.74
C14ORF115	16.005	15.245	0.82	C14ORF115	7.6	3.59875	3.45
C14ORF118	37.105	34.925	1.03	C14ORF118	21.8	12.5238	1.1
C14ORF119	20.525	19.295	0.74	C14ORF119	12.3	7.16875	1.5
C14ORF121	90.65	86.5	1.18	C14ORF121	41.5	18.8375	1.32
C14ORF124	39.335	34.415	0.34	C14ORF124	49.2	39.3663	1.2
C14ORF126	12.48	10.76	0.34	C14ORF126	17.2	14.08	0.83
C14ORF129	380.75	363.44	1.09	C14ORF129	173.1	77.9125	1.01
C14ORF131	733.11	690.72	1.1	C14ORF131	423.9	240.622	1.12
C14ORF133	139.62	133.03	0.74	C14ORF133	65.9	30.995	0.7
C14ORF135	274.665	240.615	0.97	C14ORF135	340.5	271.834	1.92
C14ORF138	137.335	126.765	0.72	C14ORF138	105.7	71.3663	1.42
C14ORF139	11.765	11.445	0.33	C14ORF139	3.2	0.25875	0.08
C14ORF142	256.49	230.92	1.26	C14ORF142	255.7	191.577	1.32
C14ORF143	139.6	133.43	2.09	C14ORF143	61.7	26.8	1.93
C14ORF145	9.94	9.41	-2.64	C14ORF145	5.3	2.815	-2.52
C14ORF147	411.18	391.43	1.11	C14ORF147	197.5	94.705	0.97
C14ORF148	-5.355	-5.445	-0.9	C14ORF148	0.9	2.23875	-0.11
C14ORF149	6.27	4.36	0.58	C14ORF149	19.1	17.5325	2.12
C14ORF151	251.805	246.265	0.92	C14ORF151	55.4	-7.55125	0.6
C14ORF153	8521.14	7778.99	0.95	C14ORF153	7421.4	5291.12	2.43
C14ORF156	7909.98	7500.6	1.13	C14ORF156	4093.8	2116.31	0.9
C14ORF159	909.275	849.455	1.05	C14ORF159	598.2	370.881	1.23
C14ORF162	15.235	15.185	1.8	C14ORF162	0.5	-3.30875	0.06
C14ORF166	886.605	814.835	1.11	C14ORF166	717.7	496.049	1.11
C14ORF166B	1.53	1.74	0.8	C14ORF166B	-2.1	-2.4825	-1.11
C14ORF169	135.115	124.285	1.22	C14ORF169	108.3	74.5212	1.27
C14ORF172	156.37	151.36	1.72	C14ORF172	50.1	11.0075	1.07
C14ORF173	5143.27	4841.51	1.52	C14ORF173	3017.6	1731.78	0.69
C14ORF177	-0.7	-0.01	-0.79	C14ORF177	-6.9	-6.725	-4.6
C14ORF178	-2.295	-1.835	0.29	C14ORF178	-4.6	-4.02625	-1.59
C14ORF179	1171.3	1117.15	1.04	C14ORF179	541.5	248.675	0.63
C14ORF180	24.53	23.01	0.57	C14ORF180	15.2	9.0675	0.52
C14ORF181	51.57	48.45	0.75	C14ORF181	31.2	18.3075	0.96
C14ORF19	3.085	2.865	0.31	C14ORF19	2.2	1.42875	0.11
C14ORF2	905.375	858.595	1.1	C14ORF2	467.8	241.456	0.76
C14ORF21	114.125	109.475	0.9	C14ORF21	46.5	17.9688	0.65
C14ORF28	57.755	50.865	0.86	C14ORF28	68.9	54.4613	0.67
C14ORF32	708.825	663.515	1.05	C14ORF32	453.1	275.894	1.33
C14ORF37	-10.045	-10.065	13.05	C14ORF37	0.2	2.71125	-0.02
C14ORF39	2.69	2.45	4.6	C14ORF39	2.4	1.7275	3
C14ORF4	239.45	221.91	1.02	C14ORF4	175.4	115.538	0.78
C14ORF43	320.685	309.495	0.86	C14ORF43	111.9	31.7288	1.38
C14ORF45	-6.56	-6.03	0.8	C14ORF45	-5.3	-3.66	1.13
C14ORF48	31.34	30.01	1.2	C14ORF48	13.3	5.465	1.82
C14ORF49	67.975	67.015	2.89	C14ORF49	9.6	-7.39375	0.72
C14ORF50	25.99	24.78	0.65	C14ORF50	12.1	5.6025	1.16
C14ORF68	42.87	42.21	1.74	C14ORF68	6.6	-4.1175	0.25
C14ORF73	1459.28	1421.52	0.93	C14ORF73	377.6	12.7812	0.92
C14ORF79	52.275	50.445	1.64	C14ORF79	18.3	5.23125	1.18
C14ORF80	285.58	272.9	2.08	C14ORF80	126.8	55.405	1.56
C14ORF85	11125	10131.2	1.05	C14ORF85	9937.9	7156.66	2.32
C14ORF93	298.41	281.98	1.12	C14ORF93	164.3	89.6975	1
C14ORF94	275.54	262.92	1.08	C14ORF94	126.2	57.315	0.96
C15ORF15	1327.09	1196.11	1.01	C15ORF15	1309.8	978.027	1.01
C15ORF17	218.89	197.59	0.66	C15ORF17	213	158.278	1
C15ORF2	-9.645	-9.735	-2.47	C15ORF2	0.9	3.31125	-0.14
C15ORF21	15.215	13.145	0.73	C15ORF21	20.7	16.8962	1.62
C15ORF23	94.89	91.56	2.11	C15ORF23	33.3	9.5775	1.73
C15ORF24	2640.91	2445.69	1.07	C15ORF24	1952.2	1291.97	1.29
C15ORF26	0.53	0.91	0.49	C15ORF26	-3.8	-3.9325	-1.46
C15ORF27	6.545	6.015	-0.96	C15ORF27	5.3	3.66375	-1.26
C15ORF29	22.98	21.38	2.55	C15ORF29	16	10.255	0.74
C15ORF32	-4.425	-4.135	2.73	C15ORF32	-2.9	-1.79375	0.88
C15ORF33	-12.54	-12.16	8.71	C15ORF33	-3.8	-0.665	19
C15ORF37	4.845	4.355	0.85	C15ORF37	4.9	3.68875	0.78
C15ORF38	247.995	238.745	1.19	C15ORF38	92.5	30.5012	0.38
C15ORF39	333.845	314.355	1.31	C15ORF39	194.9	111.439	0.92
C15ORF40	175.56	164.69	1.2	C15ORF40	108.7	64.81	0.96
C15ORF41	252.135	244.655	0.61	C15ORF41	74.8	11.7662	0.59
C15ORF42	40.995	39.845	5.45	C15ORF42	11.5	1.25125	2.67
C15ORF43	-6.135	-5.915	1.11	C15ORF43	-2.2	-0.66625	0.59
C15ORF44	54.695	50.165	0.58	C15ORF44	45.3	31.6262	0.98
C15ORF48	1204.57	1152.16	2.28	C15ORF48	524	222.859	1.82
C15ORF5	3.125	2.795	0.33	C15ORF5	3.3	2.51875	0.46
C15ORF51	-2.67	-2.98	-2.74	C15ORF51	3.1	3.7675	1.94
C15ORF52	229.965	218.335	0.92	C15ORF52	116.3	58.8088	0.8
C15ORF53	-8.095	-8.525	1.14	C15ORF53	4.3	6.32375	-2.39
C15ORF54	12.15	11.18	0.78	C15ORF54	9.7	6.6625	0.71
C15ORF55	10.655	9.895	0.89	C15ORF55	7.6	4.93625	0.59
C15ORF56	1.95	2.53	-0.48	C15ORF56	-5.8	-6.2875	2.23
C15ORF57	72.255	66.945	0.69	C15ORF57	53.1	35.0363	1.08
C15ORF58	39.93	37.13	1.74	C15ORF58	28	18.0175	0.79
C15ORF59	-0.11	-0.2	-0.13	C15ORF59	0.9	0.9275	0.1
C15ORF60	-2.465	-3.035	4.36	C15ORF60	5.7	6.31625	1.54
C16ORF13	157.125	146.915	1.12	C16ORF13	102.1	62.8187	0.87
C16ORF14	386.11	369.27	0.67	C16ORF14	168.4	71.8725	0.41
C16ORF3	14.805	14.305	1.05	C16ORF3	5	1.29875	1.06
C16ORF30	-2.745	-5.565	-0.61	C16ORF30	28.2	28.8863	0.75
C16ORF33	1099.84	1047.54	2.07	C16ORF33	523	248.04	2.11
C16ORF35	239.98	227.18	2.05	C16ORF35	128	68.005	1.21
C16ORF42	166.905	160.875	0.88	C16ORF42	60.3	18.5738	0.63
C16ORF45	42.26	40.98	0.86	C16ORF45	12.8	2.235	0.51
C16ORF46	9.93	9.87	1.16	C16ORF46	0.6	-1.8825	-0.35
C16ORF48	220.92	209.35	1.46	C16ORF48	115.7	60.47	1.25
C16ORF5	127.52	118.73	0.77	C16ORF5	87.9	56.02	1.06
C16ORF53	213.555	191.275	1.32	C16ORF53	222.8	169.411	1.35
C16ORF54	14.39	12.95	1.16	C16ORF54	14.4	10.8025	1
C16ORF55	-1.475	-0.855	-1.2	C16ORF55	-6.2	-5.83125	-62
C16ORF56	1130.56	1109.74	1.39	C16ORF56	208.2	-74.4388	1.53
C16ORF57	199.61	171.43	1.32	C16ORF57	281.8	231.898	1.3
C16ORF58	1602.51	1489.22	1.14	C16ORF58	1132.9	732.274	0.97
C16ORF59	56.375	54.725	2.02	C16ORF59	16.5	2.40625	1.43
C16ORF61	2203.99	1984.5	1.41	C16ORF61	2194.9	1643.9	1.43
C16ORF62	67.65	63.59	1.3	C16ORF62	40.6	23.6875	1.57
C16ORF63	970.885	913.685	1.23	C16ORF63	572	329.279	1.54
C16ORF65	9.45	9.62	2.29	C16ORF65	-1.7	-4.0625	-0.27
C16ORF68	238.62	223.83	0.86	C16ORF68	147.9	88.245	1.12
C16ORF69	14.94	14.09	0.55	C16ORF69	8.5	4.765	1.63
C16ORF7	964.335	938.495	2.13	C16ORF7	258.4	17.3162	0.74
C16ORF70	102.405	97.635	0.71	C16ORF70	47.7	22.0988	0.85
C16ORF71	-2.06	-1.65	-2.84	C16ORF71	-4.1	-3.585	1.86
C16ORF72	501.89	472.31	1.03	C16ORF72	295.8	170.328	0.94
C16ORF73	6.755	6.045	0.28	C16ORF73	7.1	5.41125	5.92
C16ORF74	-5.95	-6.26	-0.56	C16ORF74	3.1	4.5875	-2.07
C16ORF75	511.21	497.6	1.62	C16ORF75	136.1	8.2975	1.07
C16ORF78	-12.84	-12.52	9.58	C16ORF78	-3.2	0.01	1.45
C16ORF79	148.095	142.955	2.09	C16ORF79	51.4	14.3762	1.06
C16ORF80	613.235	571.735	0.92	C16ORF80	415	261.691	1.29
C16ORF82	-8.81	-8.83	0.78	C16ORF82	0.2	2.4025	-0.03
C16ORF84	25.08	24.37	0.93	C16ORF84	7.1	0.83	0.84
C16ORF85	-8.105	-7.765	1.5	C16ORF85	-3.4	-1.37375	1.89
C16ORF86	29.815	28.555	0.93	C16ORF86	12.6	5.14625	1.4
C16ORF89	19.88	18.99	2.2	C16ORF89	8.9	3.93	0.88
C17ORF28	601.205	586.815	1.51	C17ORF28	143.9	-6.40125	0.78
C17ORF37	112.475	106.565	1.09	C17ORF37	59.1	30.9813	0.76
C17ORF38	24.58	23.13	2.6	C17ORF38	14.5	8.355	1.41
C17ORF39	73.11	68.43	1.39	C17ORF39	46.8	28.5225	1.28
C17ORF42	-0.335	-0.755	-0.05	C17ORF42	4.2	4.28375	3.23
C17ORF45	7602.37	7064.12	0.94	C17ORF45	5382.5	3481.91	0.83
C17ORF46	15.27	14.88	1.25	C17ORF46	3.9	0.0825	0.39
C17ORF47	11.035	10.255	0.52	C17ORF47	7.8	5.04125	0.56
C17ORF48	71.945	66.585	0.6	C17ORF48	53.6	35.6138	0.9
C17ORF49	826.86	722.05	1.49	C17ORF49	1048.1	841.385	2.07
C17ORF50	6.345	6.605	1.09	C17ORF50	-2.6	-4.18625	-2.6
C17ORF53	104.8	100.95	2.88	C17ORF53	38.5	12.3	3.16
C17ORF54	19.105	19.275	1.36	C17ORF54	-1.7	-6.47625	-0.57
C17ORF55	16.41	15.56	0.88	C17ORF55	8.5	4.3975	0.69
C17ORF56	163.66	159.76	0.78	C17ORF56	39	-1.915	0.71
C17ORF57	13.475	13.265	0.73	C17ORF57	2.1	-1.26875	0.47
C17ORF58	364.265	348.265	1.29	C17ORF58	160	68.9338	1.27
C17ORF59	89.745	80.885	0.82	C17ORF59	88.6	66.1637	1.05
C17ORF61	4887.81	4495.51	0.88	C17ORF61	3923	2701.05	0.51
C17ORF62	692.405	637.615	1.01	C17ORF62	547.9	374.799	1.52
C17ORF63	665.085	636.925	1.04	C17ORF63	281.6	115.329	0.84
C17ORF64	32.785	31.065	1.43	C17ORF64	17.2	9.00375	1.19
C17ORF65	111.745	109.025	1.23	C17ORF65	27.2	-0.73625	0.8
C17ORF66	4.49	3.9	-10.69	C17ORF66	5.9	4.7775	1.74
C17ORF68	156.53	142.39	0.91	C17ORF68	141.4	102.268	0.94
C17ORF69	-1.8	-2.16	-0.46	C17ORF69	3.6	4.05	18
C17ORF70	1475.11	1393.62	1.16	C17ORF70	814.8	446.024	0.82
C17ORF71	71.115	65.665	1.94	C17ORF71	54.5	36.7212	1.29
C17ORF73	380.255	364.935	0.82	C17ORF73	153.2	58.1362	0.45
C17ORF74	59.28	56.33	1.19	C17ORF74	29.5	14.68	0.65
C17ORF75	22.37	19.88	0.58	C17ORF75	24.9	19.3075	0.63
C17ORF76	167.295	161.545	0.61	C17ORF76	57.5	15.6762	0.54
C17ORF77	7.19	6.97	-0.78	C17ORF77	2.2	0.4025	-0.47
C17ORF78	1323.69	1163.82	0.69	C17ORF78	1598.8	1267.88	0.63
C17ORF79	96.945	91.175	1.82	C17ORF79	57.7	33.4638	1.08
C17ORF80	48.62	44.08	0.53	C17ORF80	45.4	33.245	0.84
C17ORF81	62.595	58.025	0.85	C17ORF81	45.7	30.0513	0.8
C17ORF82	13.085	12.465	1.11	C17ORF82	6.2	2.92875	6.2
C17ORF85	200.515	189.145	0.82	C17ORF85	113.7	63.5713	0.93
C17ORF87	10.21	9.62	1.78	C17ORF87	5.9	3.3475	0.7
C17ORF90	529.855	479.385	1.43	C17ORF90	504.7	372.236	0.97
C17ORF91	1694.4	1643.31	0.82	C17ORF91	510.9	87.3	0.55
C17ORF92	-1.085	-1.255	1.29	C17ORF92	1.7	1.97125	-0.32
C17ORF95	65.435	58.765	0.54	C17ORF95	66.7	50.3413	1.08
C17ORF97	128.545	115.045	0.94	C17ORF97	135	102.864	1.47
C18ORF1	10.495	9.065	0.28	C18ORF1	14.3	11.6762	0.41
C18ORF10	129.385	122.525	0.94	C18ORF10	68.6	36.2537	0.7
C18ORF19	91.805	85.075	0.64	C18ORF19	67.3	44.3487	0.67
C18ORF21	279.74	260.49	1.17	C18ORF21	192.5	122.565	0.96
C18ORF22	76.095	73.305	0.85	C18ORF22	27.9	8.87625	0.46
C18ORF24	145.005	141.915	2.67	C18ORF24	30.9	-5.35125	1.93
C18ORF25	384.355	352.715	1.04	C18ORF25	316.4	220.311	1.69
C18ORF26	10.995	9.265	1.33	C18ORF26	17.3	14.5512	1.49
C18ORF32	46.66	41.91	0.84	C18ORF32	47.5	35.835	0.65
C18ORF34	7.125	5.775	1.24	C18ORF34	13.5	11.7188	0.87
C18ORF45	49.325	46.125	0.76	C18ORF45	32	19.6687	0.53
C18ORF51	9.175	8.385	2.25	C18ORF51	7.9	5.60625	-6.08
C18ORF54	17.3	16.12	1.73	C18ORF54	11.8	7.475	1.33
C18ORF55	1604.7	1525.38	1.17	C18ORF55	793.2	392.024	0.98
C18ORF56	399.19	391.42	2.07	C18ORF56	77.7	-22.0975	0.72
C18ORF8	1187.86	1117.9	1.01	C18ORF8	699.5	402.536	1.1
C19ORF10	1403.77	1353.55	1.06	C19ORF10	502.2	151.257	0.74
C19ORF12	222.595	198.025	1.02	C19ORF12	245.7	190.051	1.32
C19ORF15	7.625	7.535	0.4	C19ORF15	0.9	-1.00625	0.5
C19ORF18	2.7	2.67	0.87	C19ORF18	0.3	-0.375	-0.07
C19ORF2	1028.88	917.405	1.15	C19ORF2	1114.7	857.481	1.84
C19ORF20	46.37	44.16	0.92	C19ORF20	22.1	10.5075	0.41
C19ORF21	758.335	720.035	1.37	C19ORF21	383	193.416	0.7
C19ORF22	1177.14	1090.92	0.89	C19ORF22	862.2	567.914	1.36
C19ORF23	29.225	26.995	0.99	C19ORF23	22.3	14.9938	1.29
C19ORF24	396.42	380.01	0.98	C19ORF24	164.1	64.995	0.74
C19ORF25	196.315	183.235	0.98	C19ORF25	130.8	81.7213	0.93
C19ORF26	9.28	7.88	0.69	C19ORF26	14	11.68	1.12
C19ORF28	79.9	76.45	1.21	C19ORF28	34.5	14.525	0.71
C19ORF29	146.46	141.93	1.08	C19ORF29	45.3	8.685	1.07
C19ORF30	65.865	61.335	1.4	C19ORF30	45.3	28.8337	1.13
C19ORF31	45333.4	41098	0.94	C19ORF31	42354.9	31021.5	1
C19ORF33	4713.58	4520	1.01	C19ORF33	1935.8	757.405	0.64
C19ORF34	-3.05	-3.33	-0.32	C19ORF34	2.8	3.5625	0.78
C19ORF35	9.11	7.85	0.9	C19ORF35	12.6	10.3225	1.83
C19ORF36	5.52	4.75	1.17	C19ORF36	7.7	6.32	2.41
C19ORF39	66.41	61.6	1.39	C19ORF39	48.1	31.4975	0.78
C19ORF4	48.395	46.505	1.85	C19ORF4	18.9	6.80125	1.16
C19ORF40	127.93	122.43	1.47	C19ORF40	55	23.0175	1.54
C19ORF41	-4.605	-3.885	3.01	C19ORF41	-7.2	-6.04875	2.06
C19ORF42	275.05	254.08	0.93	C19ORF42	209.7	140.938	0.86
C19ORF43	863.535	797.685	1.03	C19ORF43	658.5	442.616	1.29
C19ORF44	11.94	9.76	0.49	C19ORF44	21.8	18.815	1.1
C19ORF45	38.155	37.085	1.09	C19ORF45	10.7	1.16125	1.45
C19ORF46	66.58	64.8	0.82	C19ORF46	17.8	1.155	0.15
C19ORF47	56.605	55.865	1.26	C19ORF47	7.4	-6.75125	0.34
C19ORF48	236.73	226.6	1.78	C19ORF48	101.3	42.1175	1.71
C19ORF50	500.84	476.83	1.29	C19ORF50	240.1	114.89	1.07
C19ORF51	-2.375	-1.615	0.45	C19ORF51	-7.6	-7.00625	-76
C19ORF52	342.16	322.19	1.05	C19ORF52	199.7	114.16	0.79
C19ORF53	854.8	769.87	1.25	C19ORF53	849.3	635.6	1.31
C19ORF54	273.76	261.69	1.04	C19ORF54	120.7	52.26	0.64
C19ORF55	14.725	13.995	1.05	C19ORF55	7.3	3.61875	0.58
C19ORF56	1687.77	1571.29	1.02	C19ORF56	1164.8	742.857	0.85
C19ORF57	66.545	65.215	1.63	C19ORF57	13.3	-3.33625	1.04
C19ORF59	2.955	2.955	0.62	C19ORF59	0	-0.73875	0
C19ORF6	819.17	788.74	0.76	C19ORF6	304.3	99.5075	1.16
C19ORF61	154.3	148.04	1	C19ORF61	62.6	24.025	1.05
C19ORF62	658.13	613.23	1.07	C19ORF62	449	284.467	1.07
C19ORF63	47.54	45.91	0.9	C19ORF63	16.3	4.415	0.46
C19ORF66	224.57	201.75	1.2	C19ORF66	228.2	172.058	1.1
C19ORF70	2076.08	1939.79	1.08	C19ORF70	1362.9	843.88	0.91
C1D	14.915	13.555	2.62	C1D	13.6	9.87125	1.49
C1GALT1	194.63	189.35	1.54	C1GALT1	52.8	4.1425	0.61
C1GALT1C1	157.25	150.28	1.11	C1GALT1C1	69.7	30.3875	0.99
C1ORF100	4.81	4.66	-5.09	C1ORF100	1.5	0.2975	0.43
C1ORF101	15.465	14.595	1.57	C1ORF101	8.7	4.83375	1.34
C1ORF102	23.615	22.675	1.55	C1ORF102	9.4	3.49625	1.04
C1ORF103	5.715	5.345	0.37	C1ORF103	3.7	2.27125	-3.36
C1ORF104	32.31	30.34	1.22	C1ORF104	19.7	11.6225	1.23
C1ORF105	6.07	5.74	0.35	C1ORF105	3.3	1.7825	0.49
C1ORF106	3198.49	3066.39	0.76	C1ORF106	1321	521.378	0.69
C1ORF107	85.81	81.95	1.13	C1ORF107	38.6	17.1475	1.45
C1ORF109	130.47	122.67	0.79	C1ORF109	78	45.3825	1.19
C1ORF110	3.315	1.215	0.45	C1ORF110	21	20.1713	1.76
C1ORF111	21.715	21.155	2.26	C1ORF111	5.6	0.17125	-5.09
C1ORF112	82.895	76.535	4.02	C1ORF112	63.6	42.8762	2.49
C1ORF113	34.905	32.775	0.88	C1ORF113	21.3	12.5738	0.77
C1ORF114	-1.2	-1	0.14	C1ORF114	-2	-1.7	-0.33
C1ORF115	3521.74	3378.62	0.73	C1ORF115	1431.2	550.764	0.46
C1ORF116	441.25	423.4	0.81	C1ORF116	178.5	68.1875	0.56
C1ORF117	12.555	11.995	0.46	C1ORF117	5.6	2.46125	0.44
C1ORF118	20.405	20.765	-18.81	C1ORF118	-3.6	-8.70125	2.12
C1ORF122	472.11	445.86	1.12	C1ORF122	262.5	144.472	0.98
C1ORF123	637.86	591.55	1.2	C1ORF123	463.1	303.635	1
C1ORF124	60.145	56.625	1.04	C1ORF124	35.2	20.1638	1.79
C1ORF125	332.205	318.215	1.98	C1ORF125	139.9	56.8487	1.28
C1ORF127	1.985	0.885	0.19	C1ORF127	11	10.5038	12.22
C1ORF128	1529.07	1451.41	1.01	C1ORF128	776.5	394.234	1.11
C1ORF129	21.855	21.745	2.23	C1ORF129	1.1	-4.36375	0.35
C1ORF131	1319.38	1255.28	1.04	C1ORF131	641	311.155	0.94
C1ORF135	81.99	81.28	2.33	C1ORF135	7.1	-13.3975	1.61
C1ORF14	-3.665	-3.965	0.26	C1ORF14	3	3.91625	1.43
C1ORF140	6.205	5.785	1.71	C1ORF140	4.2	2.64875	0.3
C1ORF141	-4.51	-3.99	0.87	C1ORF141	-5.2	-4.0725	-5.78
C1ORF142	58.805	52.925	1.01	C1ORF142	58.8	44.0987	1.11
C1ORF144	601.81	537.19	0.97	C1ORF144	646.2	495.748	1.38
C1ORF146	-6.39	-6.45	0.72	C1ORF146	0.6	2.1975	-0.21
C1ORF149	82.585	75.855	0.64	C1ORF149	67.3	46.6537	1.13
C1ORF150	1.225	0.325	0.34	C1ORF150	9	8.69375	2.57
C1ORF151	24.055	23.295	1.57	C1ORF151	7.6	1.58625	0.71
C1ORF152	11.705	11.185	1.42	C1ORF152	5.2	2.27375	0.49
C1ORF156	-5.63	-4.84	0.38	C1ORF156	-7.9	-6.4925	1.84
C1ORF157	6.655	6.415	-2.27	C1ORF157	2.4	0.73625	2
[truncated: 16,415 more rows]
