# Supplementary material for: Immunopathology of childhood celiac disease—Key role of intestinal epithelial cells
Source: PLoS One. 2017 Sep 21;12(9):e0185025. doi: 10.1371/journal.pone.0185025 (PMC5608296; doi:10.1371/journal.pone.0185025)
Supplement: S2 File — (XLSX) [file pone.0185025.s010.xlsx]

## Sheet: Blad1
S2 File
ΔCT-values and RQ-values of qRT-PCR analyses for gene expression level determination in of IEC samples, polarized tight monolayers and enteroids.
	mRNAs:
Duodenal IECs	ITLN1		SPINK4		IFI27		HLA-H/HFE		TAP1		HLA-DMB		TFF1		HLA-F		MUC2		STAT1		ISG15		GBP2		NOS2A		CASP1		IRF1		PSMB9		HLA-G		LEMD3		SAMD9		SAMD9L		BST2		FER1L3		CXCL10		OAS2		HLA-DOB
Patient code*	delta-CT	RQ	delta-CT	RQ	delta-CT	RQ	delta-CT	RQ	delta-CT	RQ	delta-CT	RQ	delta-CT	RQ	delta-CT	RQ	delta-CT	RQ	delta-CT	RQ	delta-CT	RQ	delta-CT	RQ	delta-CT	RQ	delta-CT	RQ	delta-CT	RQ	delta-CT	RQ	delta-CT	RQ	delta-CT	RQ	delta-CT	RQ	delta-CT	RQ	delta-CT	RQ	delta-CT	RQ	delta-CT	RQ	delta-CT	RQ	delta-CT
CTR 235	4.53	0.46	1.11	3.86	4.51	0.54	14.19	0.37	3.85	1.67	10.48	21.01	4.2	2.97	2.69	1.48	ND	ND	8.44	19.89	6.38	2.16	4.31	0.87	6.1	0.93	ND	ND	3.6	0.97	3.68	2.6	18.46	0.11	7	1.71	10.37	0.36	15.69	1.49	7.76	2.88	11.33	0.56	18.46	0.16	18.46	0.01	18.46
CTR 236	1.22	4.52	1.64	2.68	3.44	1.13	12.69	1.04	5.3	0.61	13.66	2.33	4.52	2.39	2.98	1.21	ND	ND	16.83	0.06	7.87	0.77	4.09	1.01	5.88	1.08	ND	ND	3.53	1.03	5.05	1.01	16.83	0.33	8.54	0.59	11.02	0.23	16.83	0.67	9.79	0.7	9.98	1.41	16.83	0.48	16.83	0.02	16.83
CTR 267	1.55	3.59	0.78	4.86	3.8	0.88	14.49	0.3	3.88	1.63	10.28	24.23	3.7	4.2	3.09	1.12	ND	ND	10.24	5.73	7.23	1.2	4.11	0.99	5.13	1.82	5.53	1.01	3.31	1.19	5.45	0.76	11.63	12.19	8.24	0.72	9.96	0.48	15.42	1.79	9.9	0.65	11.25	0.59	17.8	0.25	10.95	1.27	17.8
CTR 269	2.45	1.92	0.48	6	5.21	0.33	15.84	0.12	7.99	0.09	15.95	0.47	5.91	0.9	6.81	0.09	ND	ND	19.41	0.01	10.28	0.14	4.81	0.61	8.12	0.23	7.72	0.22	4.85	0.41	7.43	0.19	13.12	4.35	9.79	0.25	12.55	0.08	19.41	0.11	8.98	1.24	12.6	0.23	16.83	0.48	13.41	0.23	19.41
CTR 324	3.39	1	4.13	0.48	4.21	0.67	15.49	0.15	7.87	0.1	21.07	0.01	7.43	0.32	5.57	0.2	ND	ND	21.07	0	9.07	0.33	6.25	0.23	6.44	0.73	ND	ND	4.88	0.4	6.73	0.32	21.07	0.02	9.19	0.37	10.54	0.32	21.07	0.04	10.73	0.37	11.23	0.59	18.01	0.21	10.8	1.42	21.07
CTR 357	2.52	1.83	2.89	1.12	2.82	1.73	12.8	0.96	3.66	1.9	15.01	0.91	5.31	1.37	2.3	1.94	ND	ND	7.58	36.14	5.94	2.92	3.33	1.7	5.26	1.65	4.6	1.91	3.07	1.4	4.49	1.48	12.85	5.23	6.22	2.93	7.26	3.15	16.96	0.61	8.2	2.12	10.82	0.79	10.03	54.16	11.88	0.67	15.45
CTR 473	4.56	0.45	3.89	0.56	5.08	0.36	12.43	1.25	5.32	0.6	15.08	0.87	6.83	0.48	3.43	0.89	ND	ND	8.65	17.18	8.17	0.62	5.06	0.51	7.54	0.34	5.55	0.99	4.5	0.52	5.07	0.99	18.58	0.1	6.16	3.07	7.87	2.06	14.03	4.69	9.59	0.81	8.79	3.22	9.93	57.86	11.61	0.8	12.67
CTR 476	3.39	1	3.23	0.89	3.25	1.29	12.04	1.63	5.32	0.6	12.34	5.8	5.63	1.11	3.66	0.76	ND	ND	10.77	3.96	6.81	1.61	4.01	1.06	7.16	0.45	6.53	0.5	4.08	0.7	5.23	0.89	13.49	3.36	7.63	1.11	6.52	5.28	10.62	49.79	7.91	2.59	8.8	3.19	10	55.34	10.44	1.82	14.38
CTR 478	4.28	0.54	9.09	0.02	2.07	2.93	12.21	1.44	3.47	2.18	15.58	0.62	10.53	0.04	3.73	0.72	ND	ND	18.68	0.02	7.75	0.84	3.5	1.51	5.71	1.21	5.18	1.28	3.19	1.3	4.38	1.6	15.73	0.71	7.92	0.9	6.95	3.91	18.68	0.19	7.85	2.7	10.14	1.27	14.66	2.18	10.52	1.72	18.68
CD 245	-0.03	10.73	-1.83	29.75	-0.03	12.52	12.97	0.86	1.51	8.44	9.72	35.63	0.76	32.21	0.5	6.77	ND	ND	1.82	1960.03	4.49	8	2.77	2.52	3.38	6.11	ND	ND	1.27	4.89	0.6	21.98	10.98	19.13	4.26	11.42	7.99	1.9	6.74	735.92	3	77.76	7.32	8.91	6.65	561.12	4.47	113.86	5.39
CD 263	-0.66	16.66	-0.96	16.19	-0.37	15.86	9.7	8.23	4.46	1.09	10.56	20.01	2.95	7.04	3.72	0.73	ND	ND	4.92	228.9	7.55	0.96	3.3	1.75	4.63	2.56	5.19	1.27	2.72	1.8	3.68	2.6	18.44	0.11	7.56	1.16	6.35	5.93	11.72	23.3	6.32	7.79	5.56	30.11	7.05	426.9	8.68	6.16	13.25
CD 264	1.3	4.26	-0.61	12.68	3.39	1.17	9.55	9.11	4.05	1.46	14.38	1.42	3.01	6.8	2.66	1.51	ND	ND	5.26	180.39	6.65	1.78	3.79	1.24	5.25	1.66	ND	ND	3.4	1.12	3.9	2.23	14.47	1.7	7.69	1.06	5.66	9.55	8.98	154.88	6.57	6.57	5.8	25.66	8.61	144.82	7.84	11.01	16.97
CD 317	2.89	1.42	0.33	6.64	1.02	6.05	10.31	5.41	2.84	3.36	11.57	9.89	4.13	3.12	0.68	5.96	ND	ND	3.96	443.61	5.44	4.13	2.31	3.45	3.08	7.52	1.77	13.6	0.86	6.5	0.4	25.25	16.12	0.54	5.27	5.69	4.95	15.7	10.89	41.24	4.37	30.18	6.3	18.02	16.12	0.8	6.63	25.4	15.2
CD 322	1.88	2.87	1.15	3.76	1.98	3.11	15.87	0.11	4.86	0.83	11.34	11.64	4.7	2.1	1.74	2.88	ND	ND	4.74	259.75	6	2.81	3.37	1.66	4.78	2.31	5.74	0.87	3.31	1.19	4.58	1.39	12.9	5.03	8.39	0.66	10.52	0.33	7.94	320.43	7.28	4.01	11.58	0.47	5.86	972.19	9.61	3.22	10.02
CD 323	4.01	0.65	2.87	1.14	3.12	1.41	11.65	2.13	5.54	0.52	12.14	6.68	8.09	0.2	3.18	1.06	ND	ND	7.24	45.73	6.89	1.51	3.91	1.14	8.01	0.25	6.58	0.49	4.81	0.42	4.58	1.4	14.48	1.69	8.38	0.66	7.63	2.44	9.72	92.96	7.22	4.17	9.66	1.76	7.74	264.9	9.32	3.93	11.1
CD 341	-2	42.15	-4.98	262.42	-0.92	23.31	11.47	2.41	-0.68	38.5	14	1.84	1.54	18.82	0.27	7.93	ND	ND	14	0.42	3.66	14.18	-0.4	22.68	0.12	58.24	-0.73	76.82	0.09	11.09	-1.23	78.17	7.47	218.09	3.34	21.66	6.81	4.31	14	4.79	4.77	22.86	4.2	77.42	14	3.45	4.92	83.39	7.18
CD 358	-1.02	21.25	-0.13	9.15	1.21	5.3	7.69	33.2	3.24	2.54	9.17	52.11	3.22	5.87	0.11	8.89	ND	ND	4.36	337.31	4.87	6.15	1.73	5.19	4.29	3.24	1.98	11.8	1.19	5.18	0.42	24.96	15.06	1.13	5.63	4.44	4.88	16.44	7.43	454.41	4.46	28.34	4.86	49.2	6.44	652.43	7.36	15.34	11.74
CD 368	1.73	3.17	3.68	0.65	4.83	0.43	14.66	0.26	6.48	0.27	13.91	1.96	6.43	0.63	4.12	0.55	ND	ND	5.95	112.1	7.76	0.83	4.31	0.86	8.55	0.17	ND	ND	3.93	0.78	4.98	1.06	21.52	0.01	9.81	0.24	11.33	0.19	9.33	122.06	9.84	0.68	12.95	0.18	9.54	75.74	12.11	0.57	12.6
CD 474	2.54	1.81	1.49	2.96	3.61	1.01	11.46	2.43	5.69	0.47	12.98	3.72	4.45	2.5	3.08	1.13	ND	ND	6.51	75.99	6.97	1.43	3.85	1.19	7.4	0.38	ND	ND	3.39	1.13	5.07	0.99	17.23	0.25	9.43	0.32	6.62	4.9	11.39	29.13	8.03	2.39	9.11	2.59	9.2	96.18	10.25	2.07	13.86
CD 477	3.09	1.23	5.25	0.22	3.59	1.02	12.29	1.37	4.22	1.29	12.3	5.96	8.97	0.11	3.54	0.82	ND	ND	11.96	1.74	6.71	1.72	3.71	1.31	8.42	0.19	ND	ND	4.26	0.62	4.74	1.25	15.35	0.92	6.67	2.15	6.76	4.46	16.28	0.99	8.73	1.47	10.68	0.87	11.25	23.21	13.07	0.29	20.79
CD 244	1.2	4.58	-0.04	8.59	ND	ND	ND	ND	ND	ND	10.56	161.41	2.81	7.77	ND	ND	ND	ND	5.32	173.16	8.16	0.63	3.68	1.34	ND	ND	ND	ND	2.91	2.28	ND	ND	ND	ND	ND	ND	5.12	13.88	18.15	0.27	ND	ND	ND	ND	4.4	2670.57	6.55	26.92	8.92
CD 246	1.67	3.31	-0.7	13.54	ND	ND	ND	ND	ND	ND	12.05	57.18	2.74	8.16	ND	ND	ND	ND	5.52	150.96	7.31	1.13	4.62	0.7	ND	ND	ND	ND	3.79	1.24	ND	ND	ND	ND	ND	ND	6.74	4.52	10.27	63.32	ND	ND	ND	ND	7.31	356.69	5.74	47.15	11.14
CD 251	1.87	2.88	-0.51	11.9	ND	ND	ND	ND	ND	ND	10.67	149.23	3.61	4.47	ND	ND	ND	ND	6.96	55.72	8.38	0.54	4.61	0.7	ND	ND	ND	ND	3.95	1.11	ND	ND	ND	ND	ND	ND	7.73	2.28	8.92	161.79	ND	ND	ND	ND	7.49	314.42	7	19.61	9.86
T 340 (251)	4.24	0.56	3.52	0.73	ND	ND	ND	ND	ND	ND	24.25	0.01	8.29	0.17	ND	ND	ND	ND	13.12	0.78	14.27	0.01	5.88	0.29	ND	ND	ND	ND	4.38	0.83	ND	ND	ND	ND	ND	ND	8.68	1.18	13.13	8.75	ND	ND	ND	ND	12.43	10.23	10.18	2.17	12.04
T 344 (264)	4.26	0.55	3.75	0.62	ND	ND	ND	ND	ND	ND	14.04	14.4	7.26	0.36	ND	ND	ND	ND	5.27	179.14	8.55	0.48	5.69	0.33	ND	ND	ND	ND	4.87	0.59	ND	ND	ND	ND	ND	ND	8.54	1.3	16.3	0.97	ND	ND	ND	ND	8.58	147.29	10.43	1.82	12.18
T 346	3.13	1.2	1.05	4.03	ND	ND	ND	ND	ND	ND	13.27	24.62	4.89	1.85	ND	ND	ND	ND	5.36	168.7	8.76	0.41	5.88	0.29	ND	ND	ND	ND	4.81	0.61	ND	ND	ND	ND	ND	ND	7.65	2.4	9.37	118.83	ND	ND	ND	ND	9.56	74.81	8.82	5.58	11.09
T 348	5.38	0.25	3.02	1.03	ND	ND	ND	ND	ND	ND	14.01	14.7	6.25	0.71	ND	ND	ND	ND	7.07	51.41	9.25	0.3	6.49	0.19	ND	ND	ND	ND	5.69	0.33	ND	ND	ND	ND	ND	ND	9.13	0.86	10.69	47.59	ND	ND	ND	ND	8.9	118.18	10.04	2.39	11.51
T 349 (244)	5.84	0.18	4.3	0.42	ND	ND	ND	ND	ND	ND	16.77	2.17	7.69	0.26	ND	ND	ND	ND	22.87	0	13.42	0.02	6.72	0.16	ND	ND	ND	ND	5.69	0.33	ND	ND	ND	ND	ND	ND	8.84	1.05	12.55	13.07	ND	ND	ND	ND	10.18	48.74	10.54	1.69	22.87
T84 polarized tight monolayers
Stimulation with IFN-gamma for 4 hours
Sample 1	12.4	2.87	7.57	0.98	-0.85	1.33	5.45	3.15			19.28	1.05	3.97	0.84			11.05	2.32	1.05	2.49	1.07	5.93	10.34	11.34	5.85	5.71	-0.59	9.49	-1.6	70.14	-1.83	17.08					4.41	4.49	5.67	5077.79	3.35	0.41	1.29	2.02	2.22	48.44	1.59	25.92	12.59
Sample 2	12.31	3.04	8.14	0.66	0.15	0.66	6.34	1.7			19.28	1.05	3.39	1.26			8.87	0.51	0.53	3.57	2.02	3.08	10.79	11.23	6.57	3.48	0.86	3.47	0.1	21.63	-0.78	8.26					4.55	4.09	4.65	10311.84	2.03	1.02	1.95	1.28	3.24	23.89	1.94	16.76	12.91
Sample 3	11.64	4.85	7.28	1.19	0.34	0.58	6.8	1.23			19.32	1.02	4.12	0.76			10.13	1.22	0.87	2.82	1.56	4.22	10.46	14.44	7.71	1.58	-0.2	7.23	-0.91	43.39	-1.41	12.78					4.63	3.88	4.67	10111.86	3.16	0.47	2.22	1.05	3.11	26.05	2.91	15.32	17.96
Sample 4	12.01	3.75	6.64	1.86	-0.23	0.87	6.48	1.54			18.93	1.33	3.74	0.99			9.64	0.87	0.85	2.87	2.79	1.8	10.85	10.07	7.07	2.46	0.67	3.96	-0.27	27.79	-0.28	5.85					4.5	4.23	3.46	23440.7	1.51	1.46	2.09	1.16	2.48	40.23	1.37	24.33	11.95
Stimulation with IFN-gamma for 24 hours
Sample 1	14.5	0.75	7.91	0.94	-1.19	1.66	6.72	0.68	-1.32	21.13	17.17	4.71	3.89	0.75	3.88	7.05	10.88	3.56	-2.85	63.79	-1.05	53.22			3.54	136.09	-3.27	176.87	-1.58	44.32	-2.63	39.32									1.67	1.46	3.01	0.86	-2.39	4132.18			12.7
Sample 2	14.06	1.01	8.47	0.64	-1.87	2.8	6.29	0.92	-1.34	21.35	17.24	4.5	4.61	0.45	4.31	5.26	8.93	0.92	-2.29	43.01	-0.85	46.33			4.3	80.72	-3.92	276.83	-1.57	43.86	-2.9	47.7									1.82	1.31	2.88	0.94	-1.82	2782.75			13.87
Sample 3	14.42	0.79	8.14	0.8	-0.34	0.97	5.97	1.14	-1.34	21.32	17.61	3.48	4.61	0.45	4.34	5.14	10.6	2.93	-1.28	21.4	-0.06	26.82			5.62	32.17	-2.8	126.98	-0.83	26.37	-2.68	40.92									2.41	0.87	2.24	1.47	-0.62	1209.01			13.05
Sample 4	13.15	1.9	7.12	1.63	-0.71	1.25	14.89	0	-1.66	26.75	17.04	5.16	2.89	1.49	2.62	16.93	14.89		-1.71	28.78	0.52	17.95			3.22	170.33	-1.84	65.56	-1.2	33.99	-2.22	29.68									1.58	1.55	2.7	1.06	-1.29	1926.25			12.11
Stimulation with IFN-gamma for72 hours
Sample 1	15.21	1.07	8.64	0.41	-1.66	3.32	6.21	0.88			16.51	12.47	2.74	0.65			9.56	1.4	-1.66	23.25	-2.26	191.74			4.56	78.5	-4.27	255.47	-3.43	220.81	-3.93	81.72									1.69	2.79	2.49	1.22	-0.02	927.52			13.67
Sample 2	15.11	0.93	8.74	0.38	-1.63	3.25	6.43	0.76			17.49	6.32	2.53	0.75			9.91	1.79	-0.44	10	-1.83	142.65			5.16	51.53	-3.23	124.17	-1.56	60.11	-2.66	33.75									2.09	2.11	2.62	1.12	0.71	560.48			13.73
Sample 3	15.06	0.61	9.55	0.22	-1.82	3.69	6.43	0.76			16.21	15.28	2.7	0.67			9.51	1.35	-1.15	16.38	-2.19	182.02			4.71	70.65	-3.6	160.56	-2.09	87.25	-3.1	45.9									1.81	2.57	2.67	1.08	-0.15	1011.93			13.33
Sample 4	14.92	1.55	9.35	0.25	-2.2	4.82					13.83	79.78	2.75	0.64			9.13	1.04	-1.9	27.59	-2.39	209.82			2.42	344.07	-4.26	253.52	-4.55	477.47	-4.04	87.98									1.03	4.43	2.67	1.08	-2.37	4712.82			12.53
Stimulation with bacteria
P. jejuni (CD3:28)																													5.24	2.61
P. jejuni (CD3:28)																													6.35	1.21
P. jejuni (CD3:28)																													6.04	1.5
P. jejuni (CD3:28)																													5.38	2.38
A. gravenitzii																													6.8	1.65
A. gravenitzii																													6.11	2.67
A. gravenitzii																													5.3	4.68
A. gravenitzii																													6.23	2.45
L. umeaense																													7.96	0.74
L. umeaense																													7.52	1
L. umeaense																													7.48	1.03
L. umeaense																													6.53	2
Enteroids established from duodenal crypts
Stimulation with IFN-gamma for 24 hours
Enteroid 2	12.27	0.25	23.48	0							10.53	10.36	10.58	0.1			22.55	0.61	2.89	7.96			4.4	4.64			4.8	2.88			2.13	4.91															5.2	21.73	13.67
Enteroid 2	11.91	0.33	14.79	1.68							9.4	22.53	5.01	4.54			18.29	12.99	2.89	7.96			4.05	5.91			5.24	3.33			2.3	4.37															3.17	88.52	14.08
Enteroid 2	10.69	0.76	16.06	0.69							9.31	24.02	6.35	1.79			22.14	13.69	1.9	15.81			4.06	5.88			6.17	6.48			0.91	11.49															3.51	70.25	13.74
Enteroid 2	10.75	0.73	22.26	0.01							7.96	61.48	6.3	1.85			23.04	0.59	2.07	14.03			3.15	11.04			5.37	8.47			1.69	6.7															3.41	75.12	14.11
Enteroid 3	7.92	2.99	8.29	1.39							15.49	3.32	12.88	0.1			15.21	0.02	4.46	35.24							5.65	6.1			5.1	7.64															6.99	53.29
Enteroid 3	11.2	0.31	14.88	0.01							13.99	9.38	8.47	2.19			8.72	1.45	3.91	51.71							4.45	14.02			4.46	11.92															6.07	100.74
Enteroid 3	11.93	0.19	17.49	0							14.19	8.21	15.86	0.01			12.08	0.14	4.61	31.66							5.67	6.03			5.89	4.42															6.21	91.92
Enteroid 3	14.45	0.03	21.63	0							14.64	5.99	21.63	0			11.02	0.29	5.2	21.15							5.05	9.22			4.84	9.16															5.91	112.58
Enteroid 4									1.82	22.32									0.75	31.2									2.91	28.54
Enteroid 4									3.08	9.32									1.95	13.64									4.37	10.41
Enteroid 4									2.42	14.71									1.73	15.81									3.73	16.18
Enteroid 4									2.11	18.19									4.5	2.33									3.41	20.23
Enteroid 5			7.47	33.69	0.48	2.23	10.06	0.22									9.59	5.52					1.73	16.28	2.95	4.05							14.34	21.13															15.24
Enteroid 5			10.98	2.96	1.92	6.21	17.99	0									16.71	0.04					4.7	19	1.95	8.06							17.99	1.67															14.04
Enteroid 5			12.83	0.82	-1	0.82	9.8	0.26									16.74	0.04					1.51	2.07	5	0.98							16.81	3.8															13.54
Enteroid 5			10.38	4.49	0.76	1.83	8.56	0.62									12.73	0.62					2.73	8.12	3.5	2.76							12.67	67.01															16.95
Enteroid 6
Enteroid 6
Enteroid 6
Enteroid 6
Enteroid 7																					4.08	81.23																					5.47	0.73
Enteroid 7																					5.16	38.38																					4.48	1.45
Enteroid 7																					6.22	18.36																					5.66	0.64
Enteroid 7																					5.7	26.44																					9.9	0.03
Stimulation with IL-17A for 24 hours
Enteroid 2	12.27	0.63	18.09	0.17									5.2	3.99			20.67	3.19					6.9	0.82			3.79	2.86			4.72	0.81															9.64	1	22.32
Enteroid 2	11.91	0.31	15.92	0.77									7.5	0.81			23.7	0.39					7.42	0.57			4.5	1.75			4.58	0.9															10.67	0.49	19.93
Enteroid 2	10.69	0.82	15.69	0.9									5.63	2.96			15.68	101.71					6.58	1.03			4.37	1.91			4.5	0.95															9.18	1.38	19.65
Enteroid 2	10.75	0.62	22.95	0.01									5.94	2.39			22.95	0.66					6.62	1			4.92	1.31			4.66	0.85															10.33	0.62	22.95
Enteroid 3	22.52	0	22.52	0									7.44	4.44			7.45	3.48									6.7	2.95			8.3	0.83															11.83	1.87
Enteroid 3	13.1	0.08	18.28	0									12.48	0.13			9.14	1.08									5.64	6.14			6.88	2.24															10.01	6.57
Enteroid 3	19	0	19.37	0									7.64	3.88			17.59	0									6.7	2.94			8.17	0.91															11.07	3.16
Enteroid 4									5.19	2.15									4.94	1.71									5.77	3.95
Enteroid 4									6.82	0.7									9.57	0.07									7.86	0.92
Enteroid 4									5.4	1.86									8.74	0.12									5.4	5.1
Enteroid 5
Enteroid 5
Enteroid 5
Enteroid 5
Enteroid 6	7.31	1.14	10.25	0.44	1.54	0.65	11.21	0.32									10.71	2.15					4.19	1.42	2.76	5.02							17.93	1.59															17.93
Enteroid 6	7.77	0.83	11.2	0.23	0.1	1.77	19.72	0									16.47	0.04					5.69	0.5	4.28	1.74							19.72	0.46															19.72
Enteroid 6	7.34	1.11	10.42	0.39	1.13	0.87	12.63	0.12									11.06	1.68					5.58	0.54	4.54	1.46							18.76	0.89															18.76
Enteroid 6	7.5	0.99	14.28	0.03	1.62	0.62	7.12	5.41									10.35	2.76					4.28	1.33	5.13	0.97																							18.94
Enteroid 7																					9.95	0.81																					4	0.44
Enteroid 7																					10.14	0.71																					3.37	0.69
Enteroid 7																					9.37	1.21																					4.83	0.25
Enteroid 7																					10.65	0.5																					6.84	0.06
Delta-CT values and relative quantity (RQ) displayed in Figs 1 through 6 in the main manuscript and S1 through S3 Figs plus Tables 1 and 2. Values are given only for genes that were detected by qRT-PCR.
Delta-CT values = CT-value of mRNA of interest minus CT-value of 18S rRNA in the sample. RNA extracted from tight monolayers were diluted x1000 before 18S rRNA determination. This dilution is the same in all these samples and therefor not corrected for.
*CD= Active celiac disease, CRT= Clinical control, T= Treated celiac disease; Numbers refere to Patient code in Si Table.
ND = not determined.
[truncated: 77 more columns]
